# Supplementary material for: Spatiotemporal evolution of the clear cell renal cell carcinoma microenvironment links intra-tumoral heterogeneity to immune escape
Source: Genome Med. 2022 Dec 19;14:143. doi: 10.1186/s13073-022-01146-3 (PMC9762114; doi:10.1186/s13073-022-01146-3)
Supplement: Supplementary file 1 — Additional file1 Supplementary Tables: Cohort characteristics, gene signature scores, ITH classification and histopathology review results [file 13073_2022_1146_MOESM1_ESM.xlsx]

## Sheet: Table S1 (Data availability)
Table S1: Data availability.								Figure	Panel	data used
								2	a	All samples with RNAseq data available
								2	b	All samples with RNAseq data available used per patient to determine concordance
								2	c	All samples with RNAseq data available
all	WES	WTS	TCR	pathology	treated	histology		3	a	All samples with DNAseq data available
MR01-NKA	available	available	not available	not available	None	clear cell		3	b	Each pixel in heatmap corresponds to a patient. If a mutation or SCNA listed exists per region, that patient is marked as mutant.
MR01-NKB	available	available	not available	available	None	clear cell		3	c	All samples with RNAseq data available
MR01-NKC	available	available	not available	available	None	clear cell		3	d	TCGA single region from KIRC
MR01-RA	available	available	not available	not available	None	clear cell		3	e	PBMC deep TCRseq at different time points on treatment
MR01-RB	available	available	not available	not available	None	clear cell		4	a	All samples with DNAseq data available in both pre and post treatment (N=75)
MR01-RC	available	available	not available	not available	None	clear cell		4	b	Among 7 patients with at least 4 tumor regions sequenced
MR01-RD	available	available	not available	not available	None	clear cell		4	c	NIVO20 only
MR01-RE	available	available	not available	not available	None	clear cell		4	d	NIVO20 only
MR02-NKA	available	available	not available	available	None	clear cell		4	e	Among 7 patients with at least 4 tumor regions sequenced
MR02-NKB	available	available	not available	available	None	clear cell		4	f	n = 16 patients whose pre-ICI treatment WES data was available
MR02-NKC	available	available	not available	available	None	clear cell		4	g	all tumor regions of n = 7 patients whose pre-treatment WTS and WES data was available. Correlation assessed across regions of the same patient. Each data point is a patient.
MR02-RA	available	available	not available	available	None	clear cell		4	h	all RNAseq data available. Analysis performed per sample. 3 data points removed as detected as outlier (see Methods).
MR02-RB	available	available	not available	available	None	clear cell		4	i	all tumor RNAseq data available. Analysis performed per sample. 3 data points removed as detected as outlier (see Methods).
MR02-RC	available	available	not available	available	None	clear cell		4	j	All tumor regions with pre treatment RNAseq available
MR02-RD	available	available	not available	available	None	clear cell		4	k	NIVO20 only including deep TCRseq of PBMC and tissue from multiple regions of tumor tissue
MR02-RE	available	available	not available	available	None	clear cell		4	l	TCR diversity measured from deep TCRseq of PBMC for each patient.
MR03-NKA	available	available	not available	available	None	clear cell		4	m	TCR diversity measured from deep TCRseq of PBMC for each patient.
MR03-NKB	available	available	not available	available	None	clear cell		5	a	Sample wise analysis for each patient
MR03-RA	available	available	not available	available	None	clear cell		5	b	described on the panel
MR03-RB	available	available	not available	available	None	clear cell		5	c	all RNAseq samples with paired DNAseq pre and post treatment available
MR03-RC	available	available	not available	available	None	clear cell		5	d	pathology data
MR03-RD	available	available	not available	available	None	clear cell		6	a	RNAseq from all tumor samples for which fraction of neoantigens depleted could be calculated
MR03-RE	available	available	not available	available	None	clear cell		6	b	RNAseq from all tumor samples for which fraction of neoantigens depleted could be calculated
MR04-NKA	not available	not available	not available	available	None	clear cell
MR04-NKB	not available	not available	not available	available	None	clear cell		TCR seq of PBMC
MR04-RE	not available	not available	not available	available	None	clear cell		11 patients underwent deep TCRseq of PBMC at 4 time points on therapy (Extended Data Fig. 3C and Fig. 4k)
MR05-NKA	available	available	not available	not available	None	clear cell
MR05-NKB	available	available	not available	available	None	clear cell
MR05-NKC	available	available	not available	not available	None	clear cell
MR05-RA	available	not available	not available	not available	None	clear cell
MR05-RB	available	not available	not available	available	None	clear cell
MR05-RC	available	not available	not available	not available	None	clear cell
MR05-RD	not available	available	not available	not available	None	clear cell
MR05-RE	available	not available	not available	available	None	clear cell
MR06-NKA	available	available	not available	available	None	clear cell
MR06-RA	available	available	not available	not available	None	clear cell
MR06-RB	available	available	not available	not available	None	clear cell
MR06-RC	available	available	not available	not available	None	clear cell
MR06-RD	available	available	not available	available	None	clear cell
MR06-RE	available	available	not available	not available	None	clear cell
MR07-NKA	not available	not available	not available	available	None	clear cell
MR07-NKB	not available	not available	not available	available	None	clear cell
MR07-NKC	not available	not available	not available	available	None	clear cell
MR07-RA	not available	not available	not available	available	None	clear cell
MR07-RD	not available	not available	not available	available	None	clear cell
MR07-RE	not available	not available	not available	available	None	clear cell
NIVO02-BX	available	not available	not available	available	None	clear cell
NIVO02-NKA	available	available	not available	not available	IO	clear cell
NIVO02-NKB	available	available	not available	not available	IO	clear cell
NIVO02-NKC	available	available	not available	not available	IO	clear cell
NIVO02-RA	available	not available	not available	not available	IO	clear cell
NIVO02-RB	not available	available	not available	not available	IO	clear cell
NIVO02-RC	available	available	not available	not available	IO	clear cell
NIVO02-RD	not available	available	not available	not available	IO	clear cell
NIVO02-RE	not available	available	not available	not available	IO	clear cell
NIVO03-BX	available	not available	not available	available	None	clear cell
NIVO03-NKA	available	available	not available	not available	IO	clear cell
NIVO03-NKB	available	available	not available	not available	IO	clear cell
NIVO03-NKC	available	available	not available	not available	IO	clear cell
NIVO03-RA	available	not available	not available	not available	IO	clear cell
NIVO03-RB	available	available	not available	not available	IO	clear cell
NIVO03-RC	available	available	not available	not available	IO	clear cell
NIVO03-RD	available	available	not available	not available	IO	clear cell
NIVO04-BX	available	not available	not available	available	None	clear cell
NIVO04-NKA	available	available	not available	not available	IO	clear cell
NIVO04-NKB	available	available	not available	not available	IO	clear cell
NIVO04-NKC	available	available	not available	not available	IO	clear cell
NIVO04-RA	available	not available	not available	not available	IO	clear cell
NIVO04-RB	available	available	not available	not available	IO	clear cell
NIVO04-RC	available	available	not available	not available	IO	clear cell
NIVO04-RD	available	available	not available	not available	IO	clear cell
NIVO04-RE	available	available	not available	not available	IO	clear cell
NIVO05-BX	available	not available	not available	available	None	clear cell
NIVO05-NKA	available	available	not available	not available	IO	clear cell
NIVO05-NKB	available	available	not available	not available	IO	clear cell
NIVO05-NKC	available	available	not available	not available	IO	clear cell
NIVO05-RA	available	not available	not available	not available	IO	clear cell
NIVO05-RB	available	available	not available	not available	IO	clear cell
NIVO05-RC	available	available	not available	not available	IO	clear cell
NIVO05-RD	available	available	not available	not available	IO	clear cell
NIVO05-RE	available	available	not available	not available	IO	clear cell
NIVO06-BX	available	not available	not available	available	None	clear cell
NIVO06-NKA	available	available	not available	not available	IO	clear cell
NIVO06-NKB	available	available	not available	not available	IO	clear cell
NIVO06-NKC	available	available	not available	not available	IO	clear cell
NIVO06-RA	available	not available	not available	not available	IO	clear cell
NIVO06-RB	available	available	not available	not available	IO	clear cell
NIVO06-RC	available	available	not available	not available	IO	clear cell
NIVO06-RD	available	available	not available	not available	IO	clear cell
NIVO06-RE	available	available	not available	not available	IO	clear cell
NIVO08-BX	available	not available	not available	not available	None	clear cell
NIVO08-NKA	available	available	not available	not available	IO	clear cell
NIVO08-NKB	available	available	not available	not available	IO	clear cell
NIVO08-NKC	available	available	not available	not available	IO	clear cell
NIVO08-RA	available	available	not available	not available	IO	clear cell
NIVO08-RB	available	available	not available	not available	IO	clear cell
NIVO08-RC	available	available	not available	not available	IO	clear cell
NIVO08-RD	available	available	not available	not available	IO	clear cell
NIVO08-RE	available	available	not available	not available	IO	clear cell
NIVO09-BX	available	not available	not available	available	None	clear cell
NIVO09-NKA	available	available	not available	available	IO	clear cell
NIVO09-NKB	available	available	not available	available	IO	clear cell
NIVO09-NKC	available	available	not available	not available	IO	clear cell
NIVO09-RA	available	available	available	available	IO	clear cell
NIVO09-RB	available	available	not available	available	IO	clear cell
NIVO09-RC	available	available	not available	available	IO	clear cell
NIVO09-RD	available	available	not available	available	IO	clear cell
NIVO09-RE	available	available	not available	available	IO	clear cell
NIVO10-BX	not available	available	available	available	None	clear cell
NIVO10-NKA	available	available	not available	available	IO	clear cell
NIVO10-NKB	available	available	not available	available	IO	clear cell
NIVO10-NKC	available	available	not available	available	IO	clear cell
NIVO10-RA	available	not available	not available	available	IO	clear cell
NIVO10-RB	not available	not available	not available	available	IO	clear cell
NIVO10-RC	available	available	available	not available	IO	clear cell
NIVO10-RD	available	not available	not available	available	IO	clear cell
NIVO10-RE	available	not available	not available	available	IO	clear cell
NIVO12-BX	available	not available	available	available	None	clear cell
NIVO12-NKA	available	available	not available	not available	IO	clear cell
NIVO12-NKB	available	available	not available	not available	IO	clear cell
NIVO12-RA	available	available	available	not available	IO	clear cell
NIVO12-RB	available	available	not available	not available	IO	clear cell
NIVO12-RC	available	available	not available	not available	IO	clear cell
NIVO12-RD	available	available	not available	not available	IO	clear cell
NIVO12-RE	available	available	not available	not available	IO	clear cell
NIVO14-BX	available	available	available	available	None	clear cell
NIVO14-NKA	available	available	not available	available	IO	clear cell
NIVO14-NKB	available	available	not available	available	IO	clear cell
NIVO14-NKC	available	available	not available	available	IO	clear cell
NIVO14-RA	available	available	available	available	IO	clear cell
NIVO14-RB	available	available	not available	not available	IO	clear cell
NIVO14-RC	available	available	not available	available	IO	clear cell
NIVO14-RD	available	available	not available	available	IO	clear cell
NIVO14-RE	available	available	not available	available	IO	clear cell
NIVO15-BX	available	available	available	available	None	clear cell
NIVO15-NKA	available	available	not available	available	IO	clear cell
NIVO15-NKB	available	available	not available	available	IO	clear cell
NIVO15-NKC	available	available	not available	available	IO	clear cell
NIVO15-RA	available	available	available	available	IO	clear cell
NIVO15-RB	available	available	not available	available	IO	clear cell
NIVO15-RC	available	available	not available	available	IO	clear cell
NIVO15-RD	available	available	not available	not available	IO	clear cell
NIVO15-RE	available	available	not available	not available	IO	clear cell
NIVO17-BX	available	not available	not available	available	None	clear cell
NIVO17-NKA	available	available	not available	available	IO	clear cell
NIVO17-NKB	available	available	not available	available	IO	clear cell
NIVO17-NKC	available	available	not available	available	IO	clear cell
NIVO17-RA	available	available	available	available	IO	clear cell
NIVO17-RB	available	available	not available	available	IO	clear cell
NIVO17-RC	available	available	not available	available	IO	clear cell
NIVO17-RD	available	available	not available	available	IO	clear cell
NIVO17-RE	available	available	not available	available	IO	clear cell
NIVO19-BX	available	available	available	available	None	clear cell
NIVO19-NKA	available	available	not available	available	IO	clear cell
NIVO19-NKB	available	available	not available	available	IO	clear cell
NIVO19-NKC	available	available	not available	available	IO	clear cell
NIVO19-RA	available	available	available	available	IO	clear cell
NIVO19-RB	available	available	not available	available	IO	clear cell
NIVO19-RC	available	available	not available	available	IO	clear cell
NIVO19-RD	available	available	not available	available	IO	clear cell
NIVO19-RE	available	available	not available	not available	IO	clear cell
NIVO20-BX	available	available	available	available	None	clear cell
NIVO20-NKA	available	available	not available	available	IO	clear cell
NIVO20-NKB	available	available	not available	available	IO	clear cell
NIVO20-NKC	available	available	available	available	IO	clear cell
NIVO20-RA	available	available	available	available	IO	clear cell
NIVO20-RB	available	available	available	available	IO	clear cell
NIVO20-RC	available	available	available	available	IO	clear cell
NIVO20-RD	available	available	available	available	IO	clear cell
NIVO20-RE	available	available	available	available	IO	clear cell
NIVO21-BX	available	available	available	available	None	clear cell
NIVO21-NKA	available	available	not available	available	IO	clear cell
NIVO21-NKB	available	available	not available	not available	IO	clear cell
NIVO21-NKC	available	available	not available	not available	IO	clear cell
NIVO21-RA	available	available	available	available	IO	clear cell
NIVO21-RB	available	available	not available	available	IO	clear cell
NIVO21-RC	available	available	not available	available	IO	clear cell
NIVO21-RD	available	available	not available	not available	IO	clear cell
NIVO21-RE	available	available	not available	available	IO	clear cell
NIVO22-BX	available	available	available	available	None	clear cell
NIVO22-NKA	available	available	not available	not available	IO	clear cell
NIVO22-NKB	available	available	not available	not available	IO	clear cell
NIVO22-NKC	available	available	not available	not available	IO	clear cell
NIVO22-RA	not available	available	available	not available	IO	clear cell
NIVO22-RB	available	available	not available	not available	IO	clear cell
NIVO22-RC	available	available	not available	not available	IO	clear cell
NIVO22-RD	available	available	not available	not available	IO	clear cell
NIVO22-RE	available	available	not available	not available	IO	clear cell
NIVO23-BX	available	available	available	available	None	clear cell
NIVO23-NKA	available	available	not available	not available	IO	clear cell
NIVO23-NKB	available	available	not available	not available	IO	clear cell
NIVO23-NKC	available	available	not available	not available	IO	clear cell
NIVO23-RA	available	available	not available	not available	IO	clear cell
NIVO23-RB	available	available	not available	not available	IO	clear cell
NIVO23-RC	available	available	not available	available	IO	clear cell
NIVO23-RD	available	available	not available	available	IO	clear cell
NIVO23-RE	available	available	not available	not available	IO	clear cell
NIVO8-BX	not available	not available	not available	available	None	clear cell
SC03-NK	available	available	available	available	None	clear cell
SC03-TC	available	available	available	available	None	clear cell
SC03-TF	available	available	available	available	None	clear cell
SC03-TN	available	available	available	available	None	clear cell
SC06-LN	available	available	available	available	IO	clear cell
SC06-NK	available	available	available	available	IO	clear cell
SC06-TC	available	available	available	available	IO	clear cell
SC06-TF	available	available	available	available	IO	clear cell
SC06-TN	available	available	available	available	IO	clear cell
SC08-NK	available	available	not available	available	IO	clear cell
SC08-TC	available	available	available	available	IO	clear cell
SC08-TF	not available	available	available	available	IO	clear cell
SC08-TN	not available	available	available	available	IO	clear cell
SC09-LNA	available	available	not available	not available	IO	clear cell
SC09-LNB	available	available	not available	available	IO	clear cell
SC09-NK	available	available	not available	not available	IO	clear cell
SC09-T	available	available	not available	not available	IO	clear cell
SC10-NK	available	available	not available	available	TKI.IO	clear cell
SC10-TC	available	available	not available	available	TKI.IO	clear cell
SC10-TLAT	available	available	not available	available	TKI.IO	clear cell
SC10-TMED	available	available	not available	available	TKI.IO	clear cell
SC12-NK	available	available	not available	not available	IO	clear cell
SC12-TC	available	available	not available	not available	IO	clear cell
SC12-TLOW	available	available	not available	not available	IO	clear cell
SC12-TUP	available	available	not available	not available	IO	clear cell
SC14-ADR	available	available	not available	not available	TKI.IO	clear cell
SC14-LN	available	available	not available	not available	TKI.IO	clear cell
SC14-NK	available	available	not available	available	TKI.IO	clear cell
SC14-TC	available	available	not available	available	TKI.IO	clear cell
SC14-TEM	not available	not available	not available	available	TKI.IO	clear cell
SC14-TLAT	available	available	not available	not available	TKI.IO	clear cell
SC14-TMED	available	available	not available	not available	TKI.IO	clear cell

## Sheet: Table S2 (Patient characteristi
Table S2: Patient characteristics and relevant clinical data.
ID	sex	BMI	Race	age	Histology	Sarcomatoid	Grade	Pathologic T Stage	Pathologic N Stage	Clinical M Stage	Neoadjuvant or pre-treament Therapy	Time to recurrence	Recurrence Location	Time to metastasis	Metastasis Location	Time to last contact	Disease Status	Time to death	Cause of Death	Treatment 1	Time to treatment 1 start	Time to treatment 1 end	Treatment 2	Time to treatment 2 start	Time to treatment 2 end	Treatment 3	Time to treatment 3 start	Time to treatment 3 end	Treatment 4	Time to treatment 4 start	Time to treatment 4 end	Treatment 5	Time to treatment 5 start	Time to treatment 5 end
NIVO02	M	28.6	WHITE	53.6082	Clear Cell	No	3	T4	NX	M1	Yes			0	Omentum	1776	With disease
NIVO03	F	26.9	PT REFUSED TO ANSWER	56.3644	Clear Cell	No	3	T3A	N0	M0	Yes					1285	Without disease
NIVO04	M	34	WHITE	58.4137	Clear Cell	No	4	T3A	N0	M0	Yes					1534	Without disease
NIVO05	F	20.1	WHITE	69.1452	Clear Cell	No	4	T3A	N0	M0	Yes	229	Thyroid; Level Six Lymph Node; Level Six Cervical Lymph Node	229	Thyroid; Level Six Lymph Node; Level Six Cervical Lymph Node	1712	With disease			Pembrolizumab/Axitinib	1113	1232	Lenvatinib/Everolimus	1329	1904-07-01	Cabozantinib	1660	Continued
NIVO06	F	23.8	WHITE	61.2219	Clear Cell	No	4	T3A	N0	M0	Yes					1394	Without disease
NIVO08	F	22	WHITE	60.1616	Clear Cell	No	3	T3A	N1	M0	Yes	130	Pelvic Lymph Node; Abdominal Lymph Node; Reetroperitoneum Lymph Node; Mesentery	130	Pelvic Lymph Node; Abdominal Lymph Node; Reetroperitoneum Lymph Node; Mesentery	1551	With disease			Pazopanib	139	493	Ipilimumab/Nivolumab	514	641	Cabozantinib	648	956	Pembrolizumab/Axitinib	973	Continued
NIVO09	M	34.1	WHITE	60.2493	Clear Cell	No	3	T3A	N0	M0	Yes					1526	Without disease
NIVO10	F	34.8	WHITE	60.0795	Clear Cell	No	3	T3A	N0	M0	Yes					1352	Without disease
NIVO12	M	31	BLACK OR AFRICAN AMERICAN	74.0986	Clear Cell	No	4	T3A	N0	M0	Yes					933	Without disease
NIVO14	M	32.2	WHITE	54.6575	Clear Cell	No	3	T3A	N0	M0	Yes	419	Lung	419	Lung	1280	With disease			Pembrolizumab/Axitinib	629	930	Talazoparib/Avelumab	946	1231	Cabozantinib	1241	Continued
NIVO15	F	49.1	WHITE	66.2164	Clear Cell	No	3	T3A	N0	M0	Yes					779	Without disease
NIVO17	M	30.9	WHITE	66.4411	Clear Cell	No	2	T3A	N0	M0	Yes					1212	Without disease
NIVO19	F	40.4	WHITE	54.0822	Clear Cell	No	2	T3A	N0	M0	Yes					1006	Without disease
NIVO20	M	42.8	WHITE	54.3041	Clear Cell	No	3	T3A	N0	M0	Yes					694	Without disease
NIVO21	M	38.8	WHITE	68.6055	Clear Cell	No	4	T3A	N0	M0	Yes					694	Without disease
NIVO22	M	32.3	WHITE	71.9452	Clear Cell	No	3	T3A	N0	M0	Yes	517	Pericardium	517	Pericardium	656	With disease			Axitinib/Pembrolizumab	537	545	Lenvatinib/Pembrolizumab	545	Continued
NIVO23	M	26.7	WHITE	69.0274	Clear Cell	No	3	T3A	N0	M0	Yes					629	Without disease
MR01	M	27.2	OTHER	64.7342	Clear Cell	No	4	T3A	N0	M0	No	96	Lung; Stomach; T1	96	Lung; Stomach; T1	403		403	Cancer	Pazopanib	131	307	Nivolumab	321	321
MR02	M	32.3	WHITE	62.5151	Clear Cell	Yes	4	T4	NX	M1	No			10	Liver; Peritoneum	921	With disease
MR03	F	28.5	OTHER	55.5068	Clear Cell	No	3	T3A	N0	M0	No	95	Pancreas	95	Pancreas	1253	With disease			Axitinib/Pembrolizumab	789	Continued
MR05	M	26.5	WHITE	75.4027	Clear Cell	No	4	T4	N0	M1	No			-138	Lung; Lymph Nodes	182		182	Cancer	Cabozantinib	-125	132	Lenvatinib/Everolimus	159	Unknown
MR06	M	26.3	WHITE	68.3863	Clear Cell	No	3	T3A	N0	M0	No	639	Lung	639	Lung	1125	With disease
SC03	F	40.3	WHITE	57.1534	Clear Cell	Yes	4	T4	N1	M1	No			0	Lung; Bone; Abdomen; Pleura; Lymph Nodes	38		38	Cancer	Ipilimumab/Nivolumab	19	19
SC06	M	34.1	WHITE	50.8877	Clear Cell	No	3	T3A	N1	M1	Yes			-273	Lung; Adrenal; Bone	779	With disease			Ipilimumab/Nivolumab	-263	298	Cabozantinib	334	Continued
SC08	M	20	WHITE	65.0849	Clear Cell	No	3	T3A	NX	M1	Yes			-242	Lung	680	With disease			Ipilimumab/Nivolumab	-174	Continued
SC09	F	26.2	WHITE	56.7068	Clear Cell - neck LN mets	No	NA	NA	NA	M1	Yes			-299	Lymph Nodes	735	With disease			Sunitinib	-236	-167	Ipilimumab/Nivolumab	-112	70	Axitinib	276	Continued
SC10	M	33.8	WHITE	64.2575	Clear Cell	Yes		T0	NX	M1	Yes			-313	Scapula; Lung	709	With disease			Sunitinib	-291	-249	Ipilimumab/Nivolumab	-237	Continued
SC12	M	24.8	WHITE	66.9589	Clear Cell	No	4	T3A	NX	M1	Yes			-657	Frontal Sinus	690	With disease			Ipilimumab/Nivolumab	-404	345	Cabozantinib	375	464	Lenvatinib/Everolimus	574	Continued
SC14	M	22.8	WHITE	42.4411	Clear Cell	Yes	4	T4	N1	M1	Yes			-325	Lymph Nodes; Lung	282		282	Unknown	Ipilimumab/Nivolumab	-318	-253	Levatinib/Pembrolizumab	-221	-10	Lenvatinib/Everolimus	14	162	Cabozantinib	198	272	Axitinib/Pembrolizumab	278	312

## Sheet: Table S3 (WTS related gene sig)
Table S3: WTS related gene signatures.
Sample	Patient_ID	Histology	Sample_Name	Source	Sample_Type	Sample_Region	Treated	Sampling_treatment	Treatment	Batch	subtype_fpkm_sc	CYT	StromalScore	ImmuneScore	ESTIMATEScore	TumorPurity	IIS	TIS	aDC	Angiogenesis	APM1	APM2	B_cells	CD8_T_cells	CTLA4	Cytotoxic_cells	DC	Eosinophils	iDC	Macrophages	Mast_cells	Neutrophils	NK_CD56bright_cells	NK_CD56dim_cells	NK_cells	PD1	pDC	PDL1	REACTOME_IFNG	T_cells	T_helper_cells	Tcm_cells	Tem_cells	Tfh_cells	Tgd_cells	Th1_cells	Th17_cells	Th2_cells	Treg_cells
MSK0245	MR01	Clear cell	MR01-NKA	KIDNEY	Normal	A	No	PRE	None	B1	ccB	43.2887	929.653	2512.11	3441.77	0.444484	0.486992	0.675	-612.135	6293.46	10347.7	8189.87	2110.72	5918.78	-89.0039	4138.81	612.045	2173.7	2674.61	4485.72	-1475.32	1455.69	2840.8	690.35	3788.92	-1077.05	3804.16	-1237.05	6544.96	5177.59	5890.92	6041.06	4837.3	1569.35	-1781.56	1850.82	18.4179	809.087	-3367.15
MSK0246	MR01	Clear cell	MR01-NKB	KIDNEY	Normal	B	No	PRE	None	B1	ccB	6.46868	-269.89	-524.5	-794.39	0.883094	-0.592024	-0.755115	-4033.34	6262.99	9294.72	4305.06	683.27	4766.98	-4260.18	220.606	-899.369	2135.64	1758.46	2681.22	-1991.41	2075.94	2211.83	-748.854	3630.11	-4228.18	7023.3	-1991.09	4119.5	-1550.6	4629.51	5134.11	3373.35	1836.51	-4122.38	1342.02	1799.39	7.86783	-6522.28
MSK0247	MR01	Clear cell	MR01-NKC	KIDNEY	Normal	C	No	PRE	None	B1	ccB	4.12353	-570.586	-894.993	-1465.58	0.924963	-0.820127	-0.960863	-4654.03	5625.79	9039.26	3705.52	-63.2852	4669.35	-5140.22	-206.997	-1256.79	2157.7	1540.72	2383.52	-2177.42	1950.58	1997.9	-870.666	3583.08	-5040.22	6712.29	-2808.12	3693.1	-2132.54	4479.19	4989.88	3095.08	1776.48	-4003.24	836.353	1897.05	-224.708	-6099.26
MSK0248	MR01	Clear cell	MR01-RA	KIDNEY	Tumor	A	No	PRE	None	B1	ccA	10.4557	-457.747	808.569	350.822	0.792143	-0.613934	-0.543644	165.31	3196.11	10393.3	7486.77	-549.949	4386.82	-3436.15	994.335	-3027.08	2392.43	1149.16	3296.97	-2789.58	3001.78	1938.12	345.95	3029.61	-3295.14	3055.13	1142.05	5841.56	-1243.13	5109.6	5631.02	2927.21	878.323	-3901.46	1334.42	1924.06	227.52	-4878.21
MSK0249	MR01	Clear cell	MR01-RB	KIDNEY	Tumor	B	No	PRE	None	B1	ccB	24.2424	216.909	1489.05	1705.96	0.655915	-0.358332	0.0845056	1670.96	5293.24	10761.2	7579.47	-1538.9	4785.35	-2913.13	2392.2	-2930.13	2351.3	329.196	3977.25	-1804.35	1340.04	2623.41	98.8954	3286.64	-2635.11	2627.11	1321.06	6268.55	1764.47	5322.24	5774.5	3601.7	823.579	-2954.6	1672.96	1711.77	1467.24	-4444.19
MSK0250	MR01	Clear cell	MR01-RC	KIDNEY	Tumor	C	No	PRE	None	B1	ccB	52.6741	1459.55	2669.31	4128.87	0.35203	0.725093	1.0949	2323.35	7857.3	10791.2	8212.33	391.516	5792.72	-128.006	4649.49	89.2131	2193.84	1637.12	4957.05	-1214.12	2953.07	2258.2	633.198	4245.43	364.016	5465.24	-677.029	7070.15	4966.08	6022.6	5892.52	4854.54	1469.92	-1026.83	2309.32	1575.83	2394.79	-3112.13
MSK0251	MR01	Clear cell	MR01-RD	KIDNEY	Tumor	D	No	PRE	None	B1	ccB	36.6453	631.687	2032.33	2664.02	0.543635	-0.0103414	0.409248	1761.92	7015.33	10812.6	7843.6	-338.495	5074.1	-1623.07	3481.93	-2569.61	2154.9	862.504	3702.08	-1209.37	1850.04	2268.99	748.928	3460.81	-1382.06	4471.19	1997.09	6688.4	1856.76	5687.31	5758.22	4172.5	939.181	-2535.6	2105.18	1019.47	1701	-3447.15
MSK0252	MR01	Clear cell	MR01-RE	KIDNEY	Tumor	E	No	PRE	None	B1	ccB	49.863	885.447	2668.2	3553.65	0.429713	0.469078	0.992333	2564.81	6387.1	10915.6	8518.56	1351.22	5595.62	957.041	4577.25	-1447.73	2381.92	1356.07	4373.63	-1387.42	2061.47	2270.98	838.428	3437.38	-30.0013	3400.15	1383.06	7213	4861.41	6321.4	6241.67	4223.92	1357.02	-1432.46	2523.99	-87.7945	2675.58	-3155.14
MSK0253	MR02	Clear cell	MR02-NKA	KIDNEY	Normal	A	No	PRE	None	B1	ccB	4.26896	-31.786	-144.806	-176.592	0.836974	-0.449265	-0.995739	-3768.79	6636.28	9088.31	4064.83	415.396	4615	-4758.21	-301.808	-159.77	2454.28	2437.69	2956.56	-1362.07	2430.72	2894.79	-794.616	3820.04	-4967.21	6923.3	-1652.07	4440.93	-2548.72	4582.78	4956.08	3711.88	1665.61	-4339.56	660.981	477.121	-12.1893	-5906.26
MSK0254	MR02	Clear cell	MR02-NKB	KIDNEY	Normal	B	No	PRE	None	B1	ccB	5.22502	-393.27	-311.842	-705.112	0.87687	-0.588522	-0.950617	-3910.2	5457.72	9035.57	4166.66	676.368	4608.15	-4068.18	-215.342	-522.259	2335.19	2410.15	2998.01	-1141.75	2577.26	2459.48	-1225.42	3442.51	-5449.24	4267.18	-1547.07	4166.58	-2002.86	4623.95	4939.51	3409.26	1839.72	-4301.21	977.386	958.546	-146.165	-6016.26
MSK0255	MR02	Clear cell	MR02-NKC	KIDNEY	Normal	C	No	PRE	None	B1	ccB	3.59531	-625.726	-580.362	-1206.09	0.909819	-0.781911	-1.16996	-4409.7	5322.43	8767.49	3065.87	682.761	4571.34	-4798.21	-403.167	-925.25	2378.89	2084.99	2508.47	-1383.98	2493.18	2039.44	-1357.33	3497.12	-5807.25	4859.21	-1739.08	3747.67	-2758.18	4551.36	4984.76	3294.82	1839.75	-4566.59	327.111	1318.66	-341.73	-6850.3
MSK0256	MR02	Clear cell	MR02-RA	KIDNEY	Tumor	A	No	PRE	None	B1	ccB	12.9341	-126.941	1707.45	1580.51	0.669703	-0.067817	-0.156198	-15.7324	4931.84	9959.9	6273.53	-627.909	4871.13	-4086.18	468.069	-2439.15	2667.16	1624.8	4357.36	-1017.16	4930.2	3079.57	-855.543	2920.86	-4008.17	5277.23	-387.017	5799.03	-1479.44	5174.99	5984.45	4651.72	764.797	-3582.75	887.103	2404.45	410.425	-5302.23
MSK0257	MR02	Clear cell	MR02-RB	KIDNEY	Tumor	B	No	PRE	None	B1	ccA	13.4277	-13.3151	1010.41	997.097	0.730768	-0.171402	-0.267616	1619.1	6082.65	10033.8	6920.08	-480.626	5044.99	-3732.16	951.998	-1991.98	2738.57	1291.56	4136.08	-1010.62	2226.68	2913.3	-415.743	3137.51	-2577.11	6498.28	-21.0009	5846.98	-989.534	5276.37	5641.58	4112.52	1108.43	-3989.21	871.185	2698.65	15.9237	-5546.24
MSK0258	MR02	Clear cell	MR02-RC	KIDNEY	Tumor	C	No	PRE	None	B1	ccA	9.75767	237.749	801.332	1039.08	0.726548	-0.24619	-0.448684	1935.69	6337.94	9996.36	6732.62	-743.706	4857.06	-3942.17	526.351	-1725.02	2685.11	1220.11	3973.07	-376.807	2242.87	2659.75	-545.358	3349.92	-3337.14	6306.27	327.014	5634.8	-1700.22	5076.72	5354.77	3987.15	1023.74	-4140.97	1126.83	2631.24	-54.7128	-5861.25
MSK0259	MR02	Clear cell	MR02-RD	KIDNEY	Tumor	D	No	PRE	None	B1	ccB	16.8806	464.042	1928.59	2392.63	0.57663	-0.402082	-0.204858	-1118.3	3067.41	10142.7	7961.19	-165.402	4722.39	-1306.06	1324.75	-892.561	1939.65	1296.23	5362.17	-1129.4	2901.39	2727.27	-1439.95	2850.02	-1755.08	402.017	323.014	6120.08	1325.82	5115.66	5340.52	4276.79	1254.93	-3964.33	1967.94	-1112.94	1036.84	-4029.17
MSK0260	MR02	Clear cell	MR02-RE	KIDNEY	Tumor	E	No	PRE	None	B1	ccB	28.0676	1195.66	2699.38	3895.05	0.383941	0.368646	0.875665	1054.95	3606.32	10614.7	8697.22	-56.8695	5060.85	1237.05	2305.95	182.991	2084.23	1677.83	5941.24	-526.781	2705.79	3303.46	-586.197	2893.82	604.026	1845.08	284.012	7361.05	2829.32	5805.22	5666.57	5586.12	1546.24	-3462.94	3208.33	-81.9849	1892.65	-1817.08
MSK0261	MR03	Clear cell	MR03-NKA	KIDNEY	Normal	A	No	PRE	None	B1	ccB	6.96294	-117.497	-214.91	-332.407	0.849271	-0.474531	-0.733481	-2886.37	6334.1	8929.07	3695.35	510.863	4906.45	-3432.15	622.211	-421.353	2392.04	1880.75	2976.02	-1263.95	2959.69	1972.42	-1082.65	3518.17	-3939.17	5298.23	-1470.06	4398.55	-1892.87	5197.87	4846.66	3339.87	1948.79	-4033.6	1612.67	935.214	136.244	-6815.29
MSK0262	MR03	Clear cell	MR03-NKB	KIDNEY	Normal	B	No	PRE	None	B1	ccB	10.4204	28.8923	5.49727	34.3896	0.819628	-0.351968	-0.750342	-3597.36	6112	9307.98	4036.01	1303.69	4816.34	-2655.11	962.018	-381.824	2482.81	2164.99	2998.87	-1867.88	2778.44	2857.67	-849.536	3678.21	-4284.19	5524.24	-2368.1	4913.73	-1075.75	4941.13	4802.58	3266.46	1637.81	-4085.39	1562.88	1330.87	-102.023	-6336.27
MSK0263	MR03	Clear cell	MR03-RA	KIDNEY	Tumor	A	No	PRE	None	B1	ccA	26.2177	1009.77	1386.08	2395.85	0.576245	0.387942	0.194293	963.931	9997.9	10256.5	5207.62	-171.219	5478.15	-2232.1	2405.56	-277.087	2762.71	1107.33	3187.62	1015.17	3183.77	2519.25	759.362	3892.82	-2434.11	8342.36	-515.022	5544	92.7969	6103.58	5449.01	5064.8	2042.38	-2532.95	1495.36	395.61	1279.86	-5606.24
MSK0264	MR03	Clear cell	MR03-RB	KIDNEY	Tumor	B	No	PRE	None	B1	ccA	27.2669	1338.74	1285.38	2624.12	0.548541	0.259836	0.145935	1784.31	9497.2	10389.2	6006.08	-634.703	5377.24	-1879.08	2231.38	-498.701	2640.71	925.819	4194.21	392.217	2430.39	2426.94	344.461	4059.8	-2078.09	7655.33	-1115.05	5655.8	340.491	5846.25	5179.94	4609.64	1574.25	-2211.99	2246.39	302.741	1215.93	-5213.23
MSK0265	MR03	Clear cell	MR03-RC	KIDNEY	Tumor	C	No	PRE	None	B1	ccA	46.4707	727.232	1711.67	2438.9	0.571069	0.265927	0.373399	2435.87	8443.79	10605.3	6329.2	-198.908	5462.02	-562.024	3306.42	-923.949	2443.75	458.697	3495.21	529.96	2864.56	2390.14	356.242	3792.73	-255.011	5993.26	1343.06	6035.41	1802.98	5871.7	5397.9	4226.7	1505.35	-2986.79	2195.76	1020.44	1250.12	-4007.17
MSK0266	MR03	Clear cell	MR03-RD	KIDNEY	Tumor	D	No	PRE	None	B1	ccB	75.7754	1746.83	3494.23	5241.06	0.19522	1.10825	1.61951	248.813	7728.1	10684.1	7326.38	5084.89	6731.84	1440.06	5986.37	638.187	2332.77	512.413	4748.47	1213.48	704.028	2365.8	1161.17	3927.39	4094.18	6824.3	476.021	6961.02	7025.99	7174.99	6770.98	6059.18	2508.38	-759.389	2336.93	-1235.39	2269.3	-3675.16
MSK0267	MR03	Clear cell	MR03-RE	KIDNEY	Tumor	E	No	PRE	None	B1	ccA	25.7841	1410.02	1647.02	3057.03	0.494337	0.397546	0.250142	2307.97	9715.96	10405.2	6087.53	-333.094	5499.22	-1630.07	2570.19	-325.114	2654.13	988.902	3850.21	1179.97	2684.36	2434.16	679.81	3927.09	-1295.06	8006.35	-43.0019	5951.3	892.67	5905.18	5231.43	4956.6	1835.83	-2482.29	2078.01	-169.649	1434.77	-4985.22
MSK0268	MR05	Clear cell	MR05-NKA	KIDNEY	Normal	A	No	PRE	None	B1	ccB	5.62626	-476.679	-689.438	-1166.12	0.907369	-0.734257	-0.9596	-4671.4	5150.17	9252.23	2516.39	44.8359	4580.22	-6217.27	19.0028	-962.517	2314.7	1740.07	3013.1	-1757.71	1954.6	1888.98	-916.454	3676.16	-5531.24	5594.24	-2513.11	3822.48	-2355.24	4617.36	5180.9	3130.6	1747.95	-4130.48	1284.04	397.282	66.4388	-6181.27
MSK0269	MR05	Clear cell	MR05-NKB	KIDNEY	Normal	B	No	PRE	None	B1	ccB	3.95644	-674.127	-1130.6	-1804.73	0.94273	-0.96883	-1.11187	-5229.44	4741.27	8821.23	1843.85	-154.895	4477.82	-6594.29	-79.1735	-1111.11	2323.86	1445.56	2494.41	-2226.46	1806.29	1412.52	-1445.69	3556.26	-5697.25	5961.26	-2942.13	3278.57	-3124.42	4554.84	5068.72	2901.83	1725.92	-4344.12	885.441	676.944	-64.5658	-5916.26
MSK0270	MR05	Clear cell	MR05-NKC	KIDNEY	Normal	C	No	PRE	None	B1	ccB	2.92361	-698.951	-1190.24	-1889.19	0.946793	-1.17195	-1.26114	-5324.55	4375.24	8626.82	1771.62	-338.349	4392.88	-8303.36	-221.714	-1306.68	2233.9	1445.58	2554.93	-1895.6	1835.11	975.909	-1607.76	3246.31	-5984.26	3562.15	-2827.12	3198.24	-3406.82	4652.72	4911.19	2600.97	1577.37	-4268.47	706.381	458.701	46.1204	-6380.28
MSK0274	MR05	Clear cell	MR05-RD	KIDNEY	Tumor	D	No	PRE	None	B1	ccA	15.9302	466.359	751.669	1218.03	0.70825	-0.474091	-0.424768	-427.781	7599.59	10271.1	6602.08	-720.936	4522.89	-3170.14	748.948	-1785.99	2042.87	1408.96	3509.77	-961.718	2102.12	1435.16	-75.2338	3627.51	-3902.17	5649.24	51.0022	5326.1	-1599.78	4533.14	4852.16	3851.76	1237.43	-3056.61	1902.03	1622.29	1069.72	-4419.19
MSK0276	MR06	Clear cell	MR06-NKA	KIDNEY	Normal	A	No	PRE	None	B1	ccB	22.0205	207.099	1582.91	1790.01	0.646553	0.210638	0.170863	-2757.32	6371.4	9862.82	6953.13	3149.38	5166.31	-2214.1	1464.91	83.3903	2423.39	2727.13	3522.93	-2026.35	1398.99	2930.5	-411.054	3879.71	-4074.18	7804.34	-1884.08	5589.95	1741.79	5547.07	6547.94	4934.38	1471.22	-3467.47	1444.73	-127.552	483.05	-4727.2
MSK0277	MR06	Clear cell	MR06-RA	KIDNEY	Tumor	A	No	PRE	None	B1	ccB	34.8341	785.55	1661.92	2447.47	0.570036	-0.105241	0.185701	570.221	7521.62	10549.2	8118.92	-150.317	4879.46	129.006	2405.97	-1713.48	2096.94	1480.72	4191.31	-1066.74	2377.85	1552.59	-76.1773	3493.02	-740.032	4848.21	184.008	6199.82	1178.93	5012.85	5563.49	4091.83	1582.79	-2663.19	2490.73	1234.53	1615.58	-4020.17
MSK0278	MR06	Clear cell	MR06-RB	KIDNEY	Tumor	B	No	PRE	None	B1	ccB	38.8016	1515.99	1650.72	3166.71	0.480279	0.186272	0.21785	-2716.7	7679.1	9992.48	6698.4	257.906	5406.11	-1863.08	2974.1	754.538	2274.73	2395.77	4688.65	-855.205	1159.84	2153.37	15.3143	4332.97	-3316.14	5568.24	-2333.1	5812.45	1538.2	5768.89	6100.87	5209.69	1432.46	-1897.31	1570.91	-1359.76	1770.2	-5935.26
MSK0279	MR06	Clear cell	MR06-RC	KIDNEY	Tumor	C	No	PRE	None	B1	ccB	35.7237	1191.28	2013.3	3204.58	0.475396	0.322715	0.542879	-2195.25	8012.12	10158.1	7139.59	1336.21	5463.77	-722.031	2963.75	-59.2914	2367.14	2200.81	4404.8	-616.617	973.797	2661.22	-340.471	3920.05	-2556.11	6336.27	-1794.08	5985.41	2917.05	6059.86	6365.47	5282.54	1463.65	-2408.06	1793.46	-414.896	1621.62	-5352.23
MSK0280	MR06	Clear cell	MR06-RD	KIDNEY	Tumor	D	No	PRE	None	B1	ccA	11.7638	297.604	497.38	794.984	0.750696	-0.665666	-0.580433	44.2981	7371.8	10196.2	6445.47	-806.293	4359.43	-3394.15	284.745	-1578.06	1986.28	1248.17	3391.78	-909.789	1955.18	1068.19	-253.584	3344.34	-4187.18	4376.19	380.016	5126.03	-1939.9	4517.84	4873.82	3547.6	1121.62	-3216.99	1885.18	1251.22	1119.13	-4854.21
MSK0281	MR06	Clear cell	MR06-RE	KIDNEY	Tumor	E	No	PRE	None	B1	ccB	43.6995	1036.14	1996.81	3032.95	0.497407	0.0818305	0.425245	1257.5	7786.75	10731.8	8426.89	-239.139	5014.15	114.005	3016.77	-1292.68	2061.04	1516.27	4185.28	-1046	2323.89	1828.64	333.454	3520.8	1008.04	5241.23	-294.013	6615.3	2050.66	5134.83	5485.57	4287.86	1566.29	-2286.74	2640.69	1607.36	1829.54	-3405.15
MSK0282	NIVO02	Clear cell	NIVO02-NKA	KIDNEY	Normal	A	Yes	PRE&POST_IO	IO	B1	ccB	11.6423	236.521	133.243	369.764	0.790443	-0.191875	-0.196179	-2399.78	6301.15	9382.56	4887.83	-711.85	5097.06	-3444.15	772.56	759.472	2746.39	2317.91	2806.81	-197.547	-94.9221	3187.21	-1413.84	4065.48	-3789.16	3903.17	-2267.1	4970.73	-204.401	5505.74	5699.32	4743.43	1135.07	-4196.78	803.275	-632.665	1153.5	-5250.23
MSK0283	NIVO02	Clear cell	NIVO02-NKB	KIDNEY	Normal	B	Yes	PRE&POST_IO	IO	B1	ccB	7.60751	40.0867	-287.522	-247.436	0.84262	-0.367297	-0.359848	-3644.55	5894.24	9072.44	3492	381.4	4893.72	-2827.12	580.079	-602.488	2266.55	2153.01	2971.34	-2094.83	1232.49	2713.07	-915.342	4051.32	-4125.18	5389.23	-1460.06	4079.24	-1207.56	5262.1	5998.78	3855.7	2009.43	-4503.64	1152.92	576.602	863.544	-6153.27
MSK0284	NIVO02	Clear cell	NIVO02-NKC	KIDNEY	Normal	C	Yes	PRE&POST_IO	IO	B1	ccB	4.10366	-311.875	-713.785	-1025.66	0.89851	-0.702153	-0.639354	-4682.08	6795.29	8890.34	3687.93	-626.579	4954.85	-4975.22	18.8103	-838.838	2736.15	1675.77	1666.89	-1626.24	-8.97223	3329.93	-1526.69	3586.79	-5292.23	3892.17	-2192.09	3668.27	-1739.46	5142.23	5550.72	3978.89	1103.03	-5474.72	389.451	816.582	235.315	-6228.27
MSK0285	NIVO02	Clear cell	NIVO02-RB	KIDNEY	Tumor	B	Yes	PRE&POST_IO	IO	B1	ccA	68.9261	944.287	2285.64	3229.93	0.472119	0.438323	0.783527	753.328	7191.4	10725.4	8203.54	810.104	5571.66	5430.23	3557.58	-836.893	2998.86	1133.3	4815.34	-1500.18	2732.61	2892.36	-222.728	3298.93	3587.16	3462.15	-20.0009	6674.82	3786.05	6283.9	6205.22	4336.58	1679.1	-2149.66	3026.64	196.18	1455.85	-4163.18
MSK0286	NIVO02	Clear cell	NIVO02-RC	KIDNEY	Tumor	C	Yes	PRE&POST_IO	IO	B1	ccB	39.3006	1360.93	2379.06	3739.99	0.404856	0.656764	0.913608	1382.84	9486.24	10820.2	8380.05	337.242	5742.79	842.036	4064.66	-999.653	3034.09	1616.87	4054.03	-706.743	1897.15	3026.36	776.623	3792.24	1398.06	5874.25	-57.0025	6778.58	3403.63	5994.62	6280.67	5186.93	2025.61	-2977.66	2632.08	762.712	1294.89	-3417.15
MSK0287	NIVO02	Clear cell	NIVO02-RD	KIDNEY	Tumor	D	Yes	PRE&POST_IO	IO	B1	ccA	38.0003	133.595	1965.08	2098.67	0.611337	0.0776087	0.404497	1402.08	6716.81	11103.3	8560.38	-314.667	5331.6	-358.015	3488.69	-2287.49	3071.19	1068.98	3270.81	-2265.4	1917.34	3275.25	101.996	3464.35	922.04	1938.08	703.03	7061.14	2010.77	5349.75	5599.03	3993.67	1317.03	-3530.67	2523.29	2297.87	541.061	-2902.13
MSK0288	NIVO02	Clear cell	NIVO02-RE	KIDNEY	Tumor	E	Yes	PRE&POST_IO	IO	B1	ccA	28.1021	344.895	1733.47	2078.36	0.613693	0.0500253	0.236084	1405.15	7872.71	10851.9	7953.73	-562.27	5165.28	-1737.08	2594.83	-1973.39	2942.83	1208.36	3820.89	-1579.08	2690.85	2779.76	16.3524	3435.66	-479.021	2661.12	-36.0016	6590.08	1163.01	5423.89	5255.62	4059	1136.64	-3270.74	2750.43	1466.25	950.734	-3876.17
MSK0289	NIVO03	Clear cell	NIVO03-NKA	KIDNEY	Normal	A	Yes	PRE&POST_IO	IO	B1	ccB	3.93818	-341.925	-602.712	-944.637	0.893226	-0.529648	-0.701748	-4047.37	6628.15	9171.01	2829.81	38.501	4618.9	-3808.16	-283.112	-747.387	2424.99	1828.78	2234.68	-2344.7	1795.15	2522.55	-719.893	4064.55	-6006.26	7163.31	-1307.06	4077.38	-2931.42	5012.58	5296.49	3761.77	2033.66	-4524.1	1095.44	1413.07	275.269	-6198.27
MSK0290	NIVO03	Clear cell	NIVO03-NKB	KIDNEY	Normal	B	Yes	PRE&POST_IO	IO	B1	ccB	6.89878	64.3278	-392.391	-328.063	0.848934	-0.682678	-0.581448	-2613.53	7132.81	9245.47	4166.17	-132.44	4831.93	-4741.21	-549.492	76.5597	2566.93	1823.26	2639.06	-1744.68	220.845	2254.32	-1802.53	3708.85	-5651.24	2388.1	-2380.1	4238.87	-1148.06	5448.95	5243.03	3940.67	1384.58	-4579.19	649.995	1085.99	268.67	-6308.27
MSK0291	NIVO03	Clear cell	NIVO03-NKC	KIDNEY	Normal	C	Yes	PRE&POST_IO	IO	B1	ccB	4.09848	-358.051	-689.929	-1047.98	0.899944	-0.960723	-1.08717	-4589.67	5341.86	8711.57	3286.51	632.899	4556.36	-4899.21	-235.172	-1139.94	2059.61	2050.96	2606.97	-1626.74	2252.37	1219.65	-1397.22	3382.84	-4966.21	2527.11	-2166.09	3721.44	-2415.01	4889.65	4659.09	3090.74	1647.72	-4483.98	788.25	1410.56	-285.147	-6703.29
MSK0292	NIVO03	Clear cell	NIVO03-RB	KIDNEY	Tumor	B	Yes	PRE&POST_IO	IO	B1	ccB	56.367	1490.62	2508.47	3999.09	0.369796	0.632222	0.820953	1211.14	8964.71	10959	6896.4	1133.5	5872.31	392.017	4128.86	83.2285	2328.82	2113.42	4315.01	-1077.58	1679.29	3360.67	214.302	4340.3	2063.09	5022.22	-347.015	6608.8	4218.93	6168.04	5692.58	5317.67	1778.62	-2304.23	2610.47	336.756	1368.71	-4392.19
MSK0293	NIVO03	Clear cell	NIVO03-RC	KIDNEY	Tumor	C	Yes	PRE&POST_IO	IO	B1	ccB	22.7427	1072.72	1588.17	2660.89	0.544021	0.218971	0.0363977	2418.19	10039.5	10608	5999.19	-392.01	5457.88	-4829.21	2609.85	-127.742	2457.89	1378.23	3849.31	-314.27	1637.56	2721.6	786.973	3812.92	-2153.09	9387.41	-282.012	5995.85	-995.395	5372.74	5367.84	5021.94	1633.86	-2655.84	1735.87	1263.12	715.178	-5348.23
MSK0294	NIVO03	Clear cell	NIVO03-RD	KIDNEY	Tumor	D	Yes	PRE&POST_IO	IO	B1	ccB	14.2846	1395.83	1447.97	2843.81	0.521298	0.091745	-0.0365364	66.7667	8909.26	10462.9	6434.24	-573.398	5085.3	-2104.09	974.888	-895.969	2521.41	1002.78	4331.78	306.029	2845.97	2651.1	1167.7	3580.81	14.0006	5822.25	3088.13	6251.2	-728.379	5248.18	4937.43	4582.5	1529.31	-2958.97	2288.94	112.757	1433.86	-4392.19
MSK0296	NIVO04	Clear cell	NIVO04-NKA	KIDNEY	Normal	A	Yes	PRE&POST_IO	IO	B1	ccB	14.0694	1698.02	1169.6	2867.62	0.518312	0.306	0.000769489	128.754	9611.81	9944.12	6193.36	-1315.56	5622.34	-2440.11	1942.99	2144.15	2641.97	2375.32	4999.78	-393.541	2220.84	2933.81	111.885	3804.7	-1109.05	7258.31	-2052.09	5580.85	170.546	5874.01	5175.88	5448.1	1417.49	-2438	2379.04	-2633.36	840.863	-5446.24
MSK0297	NIVO04	Clear cell	NIVO04-NKB	KIDNEY	Normal	B	Yes	PRE&POST_IO	IO	B1	ccB	3.51761	423.487	-434.391	-10.9038	0.823419	-0.102589	-0.371043	-4166.91	7361.4	9314.54	4511.04	-286.886	4744.65	-4258.18	-237.028	-459.369	2655.41	2335.98	2662.98	-1605.57	1417.13	3703.81	-571.061	4429.42	-5803.25	9538.41	-1110.05	4751.43	-2180.96	4892.38	5574.45	4284.43	1678.67	-4329.58	1242.95	975.674	878.764	-4940.21
MSK0298	NIVO04	Clear cell	NIVO04-NKC	KIDNEY	Normal	C	Yes	PRE&POST_IO	IO	B1	ccB	3.61378	-202.938	-637.71	-840.648	0.88626	-0.578874	-0.522535	-4438.48	7547.39	9147.92	5165.77	-870.423	4801.37	-5557.24	-755.021	374.405	2574.67	1641.27	1733	-1263.17	3.46621	3362.38	-1538.64	3661.35	-6400.28	6394.28	-2619.11	3941.42	-2010.36	5341.09	5503.89	4350.54	999.968	-4982.95	216.562	908.112	681.027	-5810.25
MSK0299	NIVO04	Clear cell	NIVO04-RB	KIDNEY	Tumor	B	Yes	PRE&POST_IO	IO	B1	ccA	40.0544	989.734	2038.02	3027.76	0.498068	0.389197	0.606889	210.619	8131.5	10809.6	8611.52	-525.738	5481.22	-343.015	3417.52	-134.599	2114.98	2171.83	4698.03	-697.37	2684.17	2814.08	441.082	3812.58	-1105.05	4266.18	473.02	6584.04	1867.61	5632.74	5835.13	4701.58	1033.07	-2699.15	2169.09	1924.14	1127.24	-3146.14
MSK0300	NIVO04	Clear cell	NIVO04-RC	KIDNEY	Tumor	C	Yes	PRE&POST_IO	IO	B1	ccB	32.4043	1439.45	1941.83	3381.29	0.452419	0.565956	0.730432	-404.351	8011.36	10591.2	8312.93	-781.223	5448.83	-185.008	2991.19	952.364	2462.17	2621.64	5384.17	-171.667	2615	2695.17	61.8185	3927.64	-1510.07	4063.18	-1014.04	6490.73	2241.55	5783.75	5984.6	4695.09	999.055	-2551.17	3147.46	1143.75	1318.12	-3648.16
MSK0301	NIVO04	Clear cell	NIVO04-RD	KIDNEY	Tumor	D	Yes	PRE&POST_IO	IO	B1	ccB	40.2447	1793.33	2703.82	4497.15	0.300941	1.01322	1.15777	833.626	8759.01	10674.5	8710.94	582.486	5697.76	2401.1	3965.98	1432.55	2377.25	3043.82	5999.12	403.54	1666.03	3252.37	50.241	4309.25	-733.032	6402.28	-450.019	6773.37	4549.2	6234.31	6604.11	5717.97	1470.16	-2029.82	2738.05	95.0878	1449.82	-2814.12
MSK0302	NIVO04	Clear cell	NIVO04-RE	KIDNEY	Tumor	E	Yes	PRE&POST_IO	IO	B1	ccA	33.5416	1183.98	1944.37	3128.36	0.485209	0.498012	0.566419	585.671	8749.56	10735.1	8495.11	-797.423	5450.06	-1146.05	2877.54	62.2641	2216.92	2183.53	4976.35	1191.82	2543.66	2642.9	752.822	3701.07	-1571.07	5698.25	40.0017	6507.56	1498.49	5658.21	5935.28	4794.79	1182.51	-2797.33	2269.4	1414.52	912.004	-3019.13
MSK0303	NIVO05	Clear cell	NIVO05-NKA	KIDNEY	Normal	A	Yes	PRE&POST_IO	IO	B1	ccB	23.7927	350.816	2198.04	2548.85	0.557745	0.500035	0.27241	2943.86	5586.6	10624.2	8027.18	2367.39	5232.88	2471.11	2592.8	2262.57	2232.87	2864.81	4327.53	-1741.6	2924.56	3211.4	85.6365	3562.83	-1504.07	4723.2	500.022	6614.19	3164.31	5650.79	5540.93	4144.69	1834.2	-3978.32	2183.87	936.188	426.722	-3454.15
MSK0304	NIVO05	Clear cell	NIVO05-NKB	KIDNEY	Normal	B	Yes	PRE&POST_IO	IO	B1	ccB	36.6791	610.085	2564.68	3174.76	0.479242	0.628459	0.689488	4995.36	7073.27	11090.6	9189.92	569.318	5401.96	4429.19	3354.54	1561.79	2649.62	1104.73	3812.94	-2457.92	2609.89	3621.9	-38.9036	4237.9	1620.07	6424.28	1113.05	7243.53	3241.01	5505.87	5472.89	4673.24	1549.53	-3219.48	2212.7	1171.04	1032.17	-539.023
MSK0305	NIVO05	Clear cell	NIVO05-NKC	KIDNEY	Normal	C	Yes	PRE&POST_IO	IO	B1	ccB	9.16554	1310.91	544.664	1855.57	0.639181	-0.0273658	-0.345088	-1584.53	9009.24	9342.37	2940.56	-2119.97	5560.02	-2689.12	1093.99	3006.52	2634.44	2092.58	4483.16	-225.224	1828.48	2684.62	-497.126	3750.2	-3360.15	6308.27	-980.042	4848.5	-689.804	5916.38	4417.54	4803.22	1104.43	-3437.49	2267.32	-2253.52	165.691	-5389.23
MSK0306	NIVO05	Clear cell	NIVO05-RB	KIDNEY	Tumor	B	Yes	PRE&POST_IO	IO	B1	ccA	60.3628	953.649	2669.29	3622.94	0.420507	0.605019	0.713755	2829.89	7752.98	10977.4	9257.43	6.13672	5725.19	2985.13	4089.41	613.127	2467.3	1633.4	5044.17	-1085.54	2323.24	3290.29	563.049	3977.13	3112.13	4351.19	1233.05	7070.56	3497.72	5636.67	5368.21	4594.2	1756.8	-2452.71	2719.23	1042.4	1143.74	-2209.1
MSK0307	NIVO05	Clear cell	NIVO05-RC	KIDNEY	Tumor	C	Yes	PRE&POST_IO	IO	B1	ccA	44.1247	460.094	2337.9	2797.99	0.527025	0.553616	0.684683	2738.66	7844.05	10910.1	8685.83	-307.405	5617.07	2152.09	3863.3	284.231	2492.61	1739.74	5000.8	-705.213	2526.29	3122.68	100.514	3851.63	1262.05	4592.2	631.027	6748.16	3276.39	5668.76	5245.96	4322.9	1543.34	-2890.84	2524.29	1679.12	834.632	-1239.05
MSK0308	NIVO05	Clear cell	NIVO05-RD	KIDNEY	Tumor	D	Yes	PRE&POST_IO	IO	B1	ccA	44.1193	828.998	2185.68	3014.67	0.499733	0.52835	0.480017	2488.83	8306.93	10866.7	8666.68	-42.1947	5588.27	1364.06	3639.47	273.542	2690.09	1722.75	4374.09	-672.782	2659.97	3263.38	338.175	4046.12	1799.08	4520.2	298.013	6637.26	2361.34	5302.81	5032.12	4553.3	1349.2	-2698.73	2791.54	1293.17	933.637	-2587.11
MSK0309	NIVO05	Clear cell	NIVO05-RE	KIDNEY	Tumor	E	Yes	PRE&POST_IO	IO	B1	ccA	56.0864	885.357	2654.51	3539.87	0.431538	0.63043	0.510462	3131.35	7933.19	11031.1	9228.33	-169.009	5683.77	1594.07	3990.28	610.795	2571.74	2056.82	5271.36	-892.379	2457.04	3218.54	839.662	4058.35	3237.14	5328.23	369.016	7067.11	3059.85	5334.3	5076.68	4579.81	1467.16	-2884.7	2265.34	1310.82	716.972	-1725.07
MSK0310	NIVO06	Clear cell	NIVO06-NKA	KIDNEY	Normal	A	Yes	PRE&POST_IO	IO	B1	ccB	17.9245	-228.887	471.11	242.222	0.801772	-0.176429	-0.263094	-2647.56	5106.27	9603.03	4936.83	1207.26	4964.22	425.018	1623.81	400.849	2247.3	2200.07	3167.21	-2041.79	2574.18	2511.44	-736.792	3649.95	-1041.05	5055.22	-2370.1	4737.32	1018.37	4999.84	4802.6	3352.85	2345.94	-3754.71	2124.88	2389.49	237.578	-4897.21
MSK0311	NIVO06	Clear cell	NIVO06-NKB	KIDNEY	Normal	B	Yes	PRE&POST_IO	IO	B1	ccB	11.9107	-335.066	-89.1399	-424.206	0.856308	-0.507513	-0.584416	-3679.74	4981.77	9230.68	4290.94	604.261	4773.96	-1793.08	1034.57	27.2505	2163.47	1987.01	2924.27	-2216.71	2428.67	1964.25	-888.493	3535.41	-2365.1	4763.21	-2242.1	4238.12	-297.233	4768.32	4683.79	3181.26	2198.52	-3769.4	1627.93	2108.55	89.9437	-5080.22
MSK0312	NIVO06	Clear cell	NIVO06-NKC	KIDNEY	Normal	C	Yes	PRE&POST_IO	IO	B1	ccB	25.1489	85.3509	1047.96	1133.31	0.716974	-0.161781	-0.14522	-2257.14	4926.39	9654.18	5762.97	1222.97	5058.25	-573.025	2200.01	203.442	2120.97	2331.09	3889.57	-2063.07	2262.49	2190.26	-391.721	3534.76	-802.035	3636.16	-2003.09	5034.97	2185.2	5312.83	5255.88	3535.59	2208.41	-3436.14	1607.71	2054.6	365.581	-5308.23
MSK0313	NIVO06	Clear cell	NIVO06-RB	KIDNEY	Tumor	B	Yes	PRE&POST_IO	IO	B1	ccA	29.3767	815.583	1159.15	1974.74	0.625631	-0.0182306	0.0820726	1188.3	8620.08	10618.1	7416.38	-716.067	5248.18	-2234.1	2875.87	-1390.94	2498.81	1231.95	3570.79	-1797.37	2600.46	2303.34	182.166	3951.78	-1049.05	4693.2	7.0003	5672.73	434.981	5717.9	4992.59	4061.23	1301.99	-2520.78	1871.6	2809.37	712.657	-5231.23
MSK0314	NIVO06	Clear cell	NIVO06-RC	KIDNEY	Tumor	C	Yes	PRE&POST_IO	IO	B1	ccA	27.3289	687.684	1345.52	2033.2	0.618913	0.0864138	0.0818344	1607.99	8337.72	10433.6	7330.16	-656.264	5281.44	-1302.06	2703.05	-1011.87	2618.18	1262.05	3800.54	-1491.32	3088.47	2263.59	583.366	3757.01	-1250.05	5275.23	335.014	5712.58	-2.67631	5847.69	5220.49	4244.15	1492.12	-2989.49	1751.34	2936.99	284.494	-5345.23
MSK0315	NIVO06	Clear cell	NIVO06-RD	KIDNEY	Tumor	D	Yes	PRE&POST_IO	IO	B1	ccA	36.4818	409.1	1571.7	1980.8	0.624937	0.0608477	0.0908597	1655.02	7530.96	10845.3	8180.13	-655.304	5203.73	508.022	3282	-1578.8	2620.35	1126.69	4020.77	-2113.94	2862.69	2846.44	596.472	3747.16	1606.07	4135.18	1086.05	6215.32	1034.64	5536.62	4634.48	4012.07	1570.43	-3005.8	1947.77	3283.07	531.916	-4372.19
MSK0316	NIVO06	Clear cell	NIVO06-RE	KIDNEY	Tumor	E	Yes	PRE&POST_IO	IO	B1	ccB	18.5862	1523.38	788.189	2311.57	0.586311	0.00844741	-0.0133556	-209.805	8802.02	10085.7	5618.44	-588.601	5138.58	-2897.13	1389.9	-573.604	2588.23	1598.9	4445.41	-1618.41	2420.42	2280.17	-267.941	4335.39	-2593.11	4661.2	-1432.06	5008.05	-631.123	5867.56	5158.73	4343.74	1084.54	-2149.63	1763.56	2039.22	840.122	-5933.26
MSK0317	NIVO08	Clear cell	NIVO08-NKA	KIDNEY	Normal	A	Yes	PRE&POST_IO	IO	B1	ccB	8.94324	51.1243	-53.7185	-2.59418	0.822726	-0.557159	-0.990086	-2413.73	5857.57	9801.71	3710.22	500.307	4615.69	-4851.21	118.396	-241.075	2128.23	2059.06	3310.43	-1753.71	2227.17	2553.05	-313.79	3718.73	-5015.22	5081.22	-2017.09	4641.07	-2058.89	4549.17	4442.55	3407.92	1801.21	-4389.36	803.398	1496.83	70.4158	-5921.26
MSK0318	NIVO08	Clear cell	NIVO08-NKB	KIDNEY	Normal	B	Yes	PRE&POST_IO	IO	B1	ccB	9.27647	-148.838	-213.383	-362.221	0.851573	-0.595393	-0.967992	-2821.67	6002.95	9658.81	3224.86	332.629	4758.72	-4254.18	87.1961	-565.731	2188.93	1993.03	3048.41	-1927.83	2000.84	2811.84	-825.297	3756.79	-5301.23	5669.25	-2207.1	4430.28	-2243.7	4534.46	4629.12	3402.07	1965.77	-4507.49	756.608	1614.33	-84.4785	-6055.26
MSK0319	NIVO08	Clear cell	NIVO08-NKC	KIDNEY	Normal	C	Yes	PRE&POST_IO	IO	B1	ccB	7.07404	-90.262	-286.73	-376.992	0.852708	-0.577202	-0.895471	-3473.03	6266.05	9641.3	3176.59	282.615	4768.22	-3720.16	-64.6031	-800.673	2237.68	2026.67	2956.1	-1886.87	1661.02	3230.43	-901.136	3714.53	-5005.22	5860.25	-2630.11	4440.52	-2044.68	4823.03	4804.69	3492.8	1949.14	-4565.05	668.802	1424.21	-54.8761	-6179.27
MSK0320	NIVO08	Clear cell	NIVO08-RA	KIDNEY	Tumor	A	Yes	PRE&POST_IO	IO	B1	ccB	23.6548	1142.27	1473.55	2615.82	0.54956	0.0640461	-0.0781074	-1690.56	8178.24	10439.9	4712.29	4.55056	5156.42	-2629.11	2201.74	-416.398	2190.41	1614.51	4601.18	1742.16	659.565	3397.16	363.823	3902.72	-2785.12	3686.16	-2238.1	5904.92	919.79	5807.7	5496.27	5004.53	1453.85	-2678.66	845.05	-1584.68	1749.3	-5396.23
MSK0321	NIVO08	Clear cell	NIVO08-RB	KIDNEY	Tumor	B	Yes	PRE&POST_IO	IO	B1	ccB	75.3363	1921.07	3498.33	5419.4	0.169483	1.10334	1.36925	2011.29	8109.66	10944.8	7886.83	1503.67	6146.5	6515.28	5475.74	1808.87	2109.76	2321.14	6228.07	563.197	2090.95	3198.21	867.18	3732.54	5241.23	4769.21	1117.05	7700.27	5642.84	6739.49	6040.41	5376.92	2244.14	-1508.5	1869.73	-486.129	2141.77	-280.012
MSK0322	NIVO08	Clear cell	NIVO08-RC	KIDNEY	Tumor	C	Yes	PRE&POST_IO	IO	B1	ccB	21.9484	1665.81	1746.4	3412.21	0.448365	0.149266	0.237649	1317.6	8272.47	10673.6	6005.38	-645.746	5205.09	-1021.04	1571.77	-196.971	2222.1	1320.24	5044.63	1056.17	1424.24	2480.18	1031.35	3594.92	-542.023	3283.14	-1465.06	6422.33	752.06	5709.96	4876.6	4417.48	1475.07	-2690.01	1456.37	178.199	2811.89	-3814.17
MSK0323	NIVO08	Clear cell	NIVO08-RD	KIDNEY	Tumor	D	Yes	PRE&POST_IO	IO	B1	ccB	28.8001	1820.64	2080.27	3900.91	0.383146	0.372917	0.444475	1389.93	8622.76	10792.8	6002.78	-481.472	5236.1	-464.02	2347.89	348.22	2161.44	1684.9	5172.12	801.694	1709.39	2537.75	1272.38	3682.23	-117.005	5070.22	-1113.05	6676.89	1507.27	5837.24	5028.73	4696.36	1843.39	-2668.67	1602.21	444.887	2751.66	-3302.14
MSK0324	NIVO08	Clear cell	NIVO08-RE	KIDNEY	Tumor	E	Yes	PRE&POST_IO	IO	B1	ccB	29.594	1468.36	2026.62	3494.98	0.437473	0.312234	0.362463	1793.6	8017.11	10785.6	6490.46	-164.733	5176.76	-195.008	2500.52	90.5072	2128.01	1641.79	5093.04	1156.71	1429.3	2738.59	1150.14	3575.4	811.035	3730.16	-455.02	6748.32	1645.53	5814.79	4624.52	4273.05	1692.39	-2839.56	1709.12	887.353	2617.28	-2986.13
MSK0327	NIVO09	Clear cell	NIVO09-NKA	KIDNEY	Normal	A	Yes	PRE&POST_IO	IO	B1	ccB	5.48699	-283.869	-329.516	-613.386	0.870318	-0.493907	-0.668858	-3038.3	6111.04	9234.07	3730.5	713.449	4802.98	-3718.16	-43.4687	-242.149	2296.86	1701.49	2719.57	-1516.64	2115.17	2213.76	-847.835	3819.8	-4494.19	5081.22	-1396.06	4011.85	-1606.66	4978.33	5269.62	3780.17	2041.41	-4305.92	786.381	1214.32	58.8532	-5745.25
MSK0328	NIVO09	Clear cell	NIVO09-NKB	KIDNEY	Normal	B	Yes	PRE&POST_IO	IO	B1	ccB	10.5448	90.1955	608.425	698.62	0.759965	-0.108128	-0.273281	-1917.39	5668.78	9487.72	5228.13	2077.8	4985.76	-1571.07	977.903	580.057	2263.08	2216.46	3459.86	-1451.45	2424.21	2478.69	-674.576	3802.08	-3408.15	3935.17	-506.022	4749.58	114.23	5269.44	5585.83	3864.28	2107.59	-4489.85	1355.98	1053.89	336.375	-5114.22
MSK0329	NIVO09	Clear cell	NIVO09-NKC	KIDNEY	Normal	C	Yes	PRE&POST_IO	IO	B1	ccB	9.13721	-199.492	194.783	-4.70881	0.822902	-0.313146	-0.467383	-2845	6001.53	9346.43	4554.52	1619.4	4930.63	-2919.13	902.788	-34.7622	2237.86	2015.73	3068.91	-1458.61	2129.39	2407.26	-875.01	3665.88	-4540.2	4931.21	-1242.05	4374.67	-601.657	5172.53	5496.49	3788.66	2123.35	-4672.85	940.386	972.809	81.2317	-5126.22
MSK0330	NIVO09	Clear cell	NIVO09-RA	KIDNEY	Tumor	A	Yes	PRE&POST_IO	IO	B1	ccB	25.121	432.759	1766.4	2199.16	0.599597	0.114312	0.343055	1274.12	6587.69	10027.3	7637.77	-234.9	4867.1	631.027	2708.33	844.022	2292.59	1763.86	4947.94	-1182.81	2422.77	1849.22	321.708	3255.97	-1654.07	2184.09	-877.038	6166.73	2706.48	5801.97	5704.55	3875.98	1420.67	-3865.2	2307.65	2140.67	509.12	-3253.14
MSK0331	NIVO09	Clear cell	NIVO09-RB	KIDNEY	Tumor	B	Yes	PRE&POST_IO	IO	B1	ccA	13.5811	362.722	1010.55	1373.28	0.69198	-0.212478	-0.0260948	532.77	7459.83	9963.2	6871.69	-971.839	4791.36	-3158.14	1261.07	-546.304	2312.33	572.384	4086.4	-185.101	2046.35	1751.39	405.943	3388.85	-3825.17	3903.17	-1603.07	5603.41	665.045	5732.6	5792.63	3819.57	1404.19	-3883.27	1948.64	1600.37	369.287	-4979.22
MSK0332	NIVO09	Clear cell	NIVO09-RC	KIDNEY	Tumor	C	Yes	PRE&POST_IO	IO	B1	ccB	18.6436	1126.33	1463.55	2589.89	0.552736	0.328442	0.322426	604.138	9197.05	10241.3	6771.44	-445.224	5076.89	-1547.07	1571.21	646.558	2552.94	1360.64	3972.77	315.796	2449.5	2053.74	1027.43	4014.13	-2078.09	6536.28	-1135.05	5727.95	1348.46	5607.12	5743.61	4887.04	1451	-3398.56	2061.7	1565.78	743.352	-4131.18
MSK0333	NIVO09	Clear cell	NIVO09-RD	KIDNEY	Tumor	D	Yes	PRE&POST_IO	IO	B1	ccB	26.3808	2159.66	2003.99	4163.65	0.347246	0.783743	0.386938	-1664.35	9617.06	10097.8	5629.06	75.2658	5724.73	1972.09	3049.37	3847.18	2934.19	2469.5	5773.48	1108.86	2744.86	2371.98	-315.592	4301.45	551.024	8026.35	-1155.05	5759.25	2205.02	6256.28	5332.33	5495.37	1359.52	-1721.32	3053.53	-3113.74	1469.88	-5173.22
MSK0334	NIVO09	Clear cell	NIVO09-RE	KIDNEY	Tumor	E	Yes	PRE&POST_IO	IO	B1	ccB	17.9693	471.079	1074.82	1545.9	0.673467	-0.289664	-0.267355	-1042.08	7783.19	9901.6	6655.73	-767.642	4702.77	-2336.1	1573.16	-598.249	2125.26	1174.37	4987.17	-496.774	2727.53	1378.03	481.425	3263.83	-3190.14	3796.16	768.033	5220	261.689	5217.25	5233.6	3809.53	1349.98	-3651.41	1907.58	1385.71	147.437	-4379.19
MSK0335	NIVO10	Clear cell	NIVO10-BX	KIDNEY	Tumor	BX	No	PRE&POST_IO	None	B1	ccB	14.8293	507.144	1776.95	2284.1	0.589573	-0.481957	-0.342214	-856.038	5933.21	10748.9	8175.4	-347.864	5059.33	-4137.18	554.248	-2296.97	2200.62	1326.64	4430.39	-1504.65	2182.03	2154.07	-112.464	3221.99	-3574.15	2293.1	-205.009	6080.21	777.353	5490.21	5200.56	3851.74	1097.05	-2698.32	-206.952	1008.39	786.766	-4107.18
MSK0336	NIVO10	Clear cell	NIVO10-NKA	KIDNEY	Normal	A	Yes	PRE&POST_IO	IO	B1	ccB	26.8236	788.828	1844.81	2633.64	0.547373	0.503504	0.288879	-932.781	6391.59	10211.5	8019.46	1839.23	5579.71	1359.06	2518.07	1361.13	2525.26	2744.37	4910.42	-33.8015	2275.44	3082.16	492.847	4114.73	-239.01	1810.08	-1328.06	6260.66	2650.41	5409.4	5083.16	4441.02	1981.55	-3188.46	2628.04	833.551	550.623	-3802.16
MSK0337	NIVO10	Clear cell	NIVO10-NKB	KIDNEY	Normal	B	Yes	PRE&POST_IO	IO	B1	ccB	4.21543	-403.073	-790.464	-1193.54	0.909053	-0.708458	-1.02326	-4261.04	5673.62	9058.67	3332.2	-555.497	4785.07	-4935.21	-341.981	-846.115	2449.56	1790.46	2723.7	-1956.57	2378	2441.25	-1094.15	3914.61	-5932.26	4952.21	-1894.08	3881.81	-3252.38	4378.01	4330.97	3121.83	2090.32	-4578.57	1148.41	1731.83	-33.0438	-5653.24
MSK0338	NIVO10	Clear cell	NIVO10-NKC	KIDNEY	Normal	C	Yes	PRE&POST_IO	IO	B1	ccB	3.49117	-285.331	-531.225	-816.555	0.884616	-0.597588	-1.01468	-4268.94	5661.59	9130.88	3909.92	4.29761	4799.89	-3843.17	-278.237	-417.993	2465.19	2197.97	2690.13	-1893.45	2685.51	2472.03	-862.468	3861.61	-4744.21	5224.23	-2004.09	4112.05	-2665.41	4335.22	4412.83	3336.94	1817.65	-4666.6	1302.02	1862.89	-166.868	-6597.29
MSK0340	NIVO10	Clear cell	NIVO10-RC	KIDNEY	Tumor	C	Yes	PRE&POST_IO	IO	B1	ccB	42.1793	945.116	2028.53	2973.65	0.50494	0.201534	0.260031	2045.32	7384	11062.4	8822.81	-604.232	5400.2	1402.06	3087.64	-550.496	2740.76	1335.45	3907.91	-842.585	2215.26	2687.69	708.658	3791.5	1190.05	2985.13	493.021	6670.45	2525.02	5776.45	4940.79	4076.6	1913.4	-2007.11	1002.1	1162.5	1695.64	-2965.13
MSK0342	NIVO12	Clear cell	NIVO12-NKA	KIDNEY	Normal	A	Yes	PRE&POST_IO	IO	B1	ccB	21.3077	742.097	1597.17	2339.27	0.583012	0.455751	0.132922	621.161	7206.26	10452.4	6239.34	1485.02	5352.01	439.019	1799.81	1653.52	2452.64	3066.06	4087.35	-826.272	1902.69	3137.88	389.64	4234.39	-462.02	5902.26	-1410.06	5948.76	2497.09	5349.3	5529.78	4504.84	2228.72	-3680.11	1565.83	521.647	550.77	-3728.16
MSK0343	NIVO12	Clear cell	NIVO12-NKB	KIDNEY	Normal	B	Yes	PRE&POST_IO	IO	B1	ccB	18.3895	376.451	1109.91	1486.36	0.679901	0.0123578	-0.325429	-152.419	5995.05	10137.8	5765.97	1023.94	5114.85	-510.022	1661.2	1222.92	2302.81	2871.45	4064.94	-1108.43	2804.48	2083.95	-14.0951	3790.33	-853.037	3502.15	-868.038	5477.02	1401.86	4965.35	5025.2	3903.73	1884.32	-3986.22	1635.66	550.368	299.124	-4873.21
MSK0344	NIVO12	Clear cell	NIVO12-RA	KIDNEY	Tumor	A	Yes	PRE&POST_IO	IO	B1	ccA	25.2217	833.175	1156.14	1989.31	0.623961	0.0390546	-0.0748877	94.9218	8772.83	10071.4	6330.35	-634.337	5184.48	-4201.18	1647.34	323.882	2511.99	1563.19	4547.23	-1134.49	2378.62	1884.93	1099.1	3669.47	-3209.14	6235.27	-766.033	5491.59	-1076.95	5422.02	5497.52	4137.04	1237.7	-3185.92	1501.3	2159.22	772.021	-5438.24
MSK0345	NIVO12	Clear cell	NIVO12-RB	KIDNEY	Tumor	B	Yes	PRE&POST_IO	IO	B1	ccB	43.1509	2125.08	2547.54	4672.62	0.276281	0.842951	0.626181	-236.697	9251.99	10456.3	6557.93	2752.61	5929.17	1267.05	3459.62	2199.12	2770.47	2431.53	5559.85	183.056	1989.08	2734.59	194.998	4132.88	1798.08	6393.28	-763.033	6421.89	3030.41	6090.15	6037.37	5544.9	1580.63	-583.706	2806.65	-2324.34	1500.3	-4927.21
MSK0346	NIVO12	Clear cell	NIVO12-RC	KIDNEY	Tumor	C	Yes	PRE&POST_IO	IO	B1	ccB	27.6984	1088.13	1510.44	2598.57	0.551673	0.187479	0.0834074	922.163	9792.98	10398.8	6042.74	-627.713	5315.64	-4545.2	2201.65	21.5494	2586.12	1571.2	4037.4	-1053.51	1834.03	2543.95	1185.86	3670.02	-2294.1	8549.37	-1048.05	5763.93	-1333.28	5497.01	5916.06	5383.69	1451.34	-2676.17	1418.79	958.435	619.591	-5221.23
MSK0347	NIVO12	Clear cell	NIVO12-RD	KIDNEY	Tumor	D	Yes	PRE&POST_IO	IO	B1	ccA	50.6448	245.569	2028.86	2274.43	0.590719	-0.034087	0.262815	-492.165	5173.12	10772.5	8206.09	-171.975	5191.83	367.016	2876.37	-1848.06	2827.75	948.653	4843.34	-2322.04	2496.94	2541.25	342.482	3224.84	2741.12	1549.07	-1598.07	6674.69	2382.04	5871.11	5843.73	3826.9	1494.12	-3055.47	1922.74	1474.87	564.182	-4003.17
MSK0348	NIVO12	Clear cell	NIVO12-RE	KIDNEY	Tumor	E	Yes	PRE&POST_IO	IO	B1	ccA	42.3335	531.457	1508	2039.46	0.618192	0.086229	0.069162	175.199	7431.23	10574.2	7528.61	-282.976	5304.65	-1278.06	2579.29	-938.057	2987.4	1156.06	4718.64	-860.468	2501.01	1929.21	812.258	3663.34	1448.06	2933.13	65.0028	6086.43	1894.15	5291.45	5037.17	3629.07	1368.37	-2904.46	1961.89	1566.67	978.776	-3941.17
MSK0349	NIVO14	Clear cell	NIVO14-BX	KIDNEY	Tumor	BX	No	PRE&POST_IO	None	B1	ccB	27.2247	1195.11	1661.19	2856.3	0.519732	0.0647191	0.416869	1771.12	8823.71	10533.4	7427.49	-843.4	5199.49	-4160.18	1903.72	-1155.73	1825.63	485.46	3884.89	-1420.46	1960.2	1985.18	1548.01	3763.4	-3081.13	9276.4	-726.031	6218.69	829.358	5232.75	6162.3	5069.07	1316.72	-2599.38	1583.3	2392.58	1330.22	-4504.19
MSK0350	NIVO14	Clear cell	NIVO14-NKA	KIDNEY	Normal	A	Yes	PRE&POST_IO	IO	B1	ccB	18.5529	932.592	1514.43	2447.02	0.570089	0.169572	0.17715	-1390.32	7650.4	9971.07	7372.89	692.872	5145.88	233.01	1711.83	191.417	2710.35	2340.98	3731.61	-999.243	-126.745	3410.5	-1154.61	3971.93	-1457.06	9319.4	-2410.1	5772.55	2089.72	5606.21	6188.65	5312.25	1562.81	-3836.09	697.377	-76.2389	1112.1	-4675.2
MSK0351	NIVO14	Clear cell	NIVO14-NKB	KIDNEY	Normal	B	Yes	PRE&POST_IO	IO	B1	ccB	8.56254	-248.716	-17.6761	-266.392	0.844115	-0.469365	-0.885207	-3779.05	6134.69	9272.21	5447.85	209.758	4660.63	-4250.18	284.542	-557.224	2316.67	2035.33	3064.43	-1782.7	1981.3	2824.95	-438.417	3842.18	-4172.18	7926.34	-2533.11	4384.61	-1740.41	4460.64	5094.84	3743.02	1897.24	-4313.52	253.649	1437.84	-51.3038	-5435.24
MSK0352	NIVO14	Clear cell	NIVO14-NKC	KIDNEY	Normal	C	Yes	PRE&POST_IO	IO	B1	ccB	3.0737	-555.618	-850.845	-1406.46	0.921631	-0.778985	-1.1165	-4891.27	6919.85	9141.19	3500.33	-697.438	4713.41	-7219.31	-437.978	-1133.6	2386.96	1021.13	2191.36	-2063.66	2089.92	2805.61	-953.091	3942.42	-5952.26	8255.36	-1275.06	3733.25	-3682.96	4259.5	4655.16	3627.48	1887.24	-3982.16	145.377	1182.98	189.371	-5705.25
MSK0353	NIVO14	Clear cell	NIVO14-RA	KIDNEY	Tumor	A	Yes	PRE&POST_IO	IO	B1	ccB	43.4093	884.172	2213.12	3097.29	0.489191	0.578146	0.601445	2880.57	9034.07	10474.4	8480.28	-171.102	5648.85	-237.01	3819.62	-44.4283	2263.09	1345.08	4263.45	-404.21	2937.14	1947.23	1835.93	3852.62	-164.007	10162.4	-2712.12	6544.13	2974.89	5063.81	5571.34	4894.1	1831.46	-2818.18	2202.8	2870.03	738.412	-3178.14
MSK0354	NIVO14	Clear cell	NIVO14-RB	KIDNEY	Tumor	B	Yes	PRE&POST_IO	IO	B1	ccB	111.437	760.874	2827.04	3587.91	0.425166	0.711873	0.93366	4538.55	7417.7	11130.7	9440.54	-288.715	6204.27	3407.15	5118.59	-200.7	2460.55	1161.63	4146.78	-726.36	1835.05	3289	1423.45	3791.17	7665.33	7303.32	1712.07	7718.96	4392.48	5639.34	5577.08	4316.71	1807.32	-2672.3	2601.31	2596.8	1430.23	-3296.14
MSK0355	NIVO14	Clear cell	NIVO14-RC	KIDNEY	Tumor	C	Yes	PRE&POST_IO	IO	B1	ccB	5.72444	888.31	786.31	1674.62	0.65938	-0.294903	-0.47705	-12.1995	8242.4	10129.9	8345.17	-1396.38	4822.74	-3978.17	385.931	516.912	2276.65	1030.33	3658.47	-1023.93	1677.55	2337.55	699.106	3498.54	-1952.08	8488.37	-4111.18	5776.82	-1109.26	4279.68	4482.2	3900.9	1141.05	-3336.67	1468.59	2195.71	1790.89	-6084.26
MSK0356	NIVO14	Clear cell	NIVO14-RD	KIDNEY	Tumor	D	Yes	PRE&POST_IO	IO	B1	ccB	28.8238	1560.75	2197.87	3758.62	0.402354	0.561176	0.567457	35.0581	8671.33	10523.3	8711.67	-807.855	5318.69	-44.0019	2570.81	3321.68	2054.52	1876.67	4724.2	366.676	2550.64	2229.6	1663.8	3514.7	111.005	8685.38	-2251.1	6840.55	1789.86	5185.46	5098.31	5450.76	1645.15	-2732.17	1793.36	1475	1795.65	-1879.08
MSK0357	NIVO14	Clear cell	NIVO14-RE	KIDNEY	Tumor	E	Yes	PRE&POST_IO	IO	B1	ccB	17.0211	2000.9	2137.87	4138.77	0.350669	0.298764	0.282243	-2173.26	8056.87	10215.9	8325.65	-1071.23	5147.25	-1549.07	1535.62	1397.47	2327.26	1593.13	6182.21	-974.502	3546.54	2015.49	1160.85	3514.8	-2007.09	7126.31	-468.02	6376.2	-72.2657	5175.27	5272.72	5799.82	1478.49	-2628.45	2152.17	-182.375	2002.6	-4154.18
MSK0358	NIVO15	Clear cell	NIVO15-BX	KIDNEY	Tumor	BX	No	PRE&POST_IO	None	B1	ccA	62.8488	728.667	2022.52	2751.19	0.532852	0.179377	0.41595	1350.13	9002.63	11080.8	8674.27	-50.3981	5432.92	-2728.12	3010.06	-1126.34	2232.73	1518.04	3437.48	-2128.31	2344.69	2592.76	980.003	3892.35	2656.11	5563.24	-480.021	6724.96	2454.18	5628.39	5228.79	4494.33	1962.52	-2982.99	1734.04	3473.98	709.87	-4251.18
MSK0359	NIVO15	Clear cell	NIVO15-NKA	KIDNEY	Normal	A	Yes	PRE&POST_IO	IO	B1	ccB	14.4071	147.724	747.936	895.661	0.740851	-0.0985957	-0.338448	-2026.05	6919.49	9879.49	6302.59	1095.96	4989.08	-1608.07	914.005	130.686	2331.17	2704.05	3386.78	-1381.84	1631.88	2752.19	-310.655	3937.63	-2370.1	6078.26	-1990.09	5224.07	1174.18	5085.27	4816.47	3807.43	2497.29	-4242.23	1371.16	1368.01	98.6866	-4264.18
MSK0360	NIVO15	Clear cell	NIVO15-NKB	KIDNEY	Normal	B	Yes	PRE&POST_IO	IO	B1	ccB	5.14714	-340.457	-515.215	-855.672	0.887279	-0.692162	-1.02079	-4048.18	5737.9	9247.74	3692.43	309.472	4560.21	-5363.23	-521.124	-569.041	2201.52	2244.93	2501.52	-1857.9	1890.9	2299.33	-712.086	3796.22	-4086.18	5654.24	-1967.09	3991.68	-1862.66	4440.89	4255.45	3275.1	2129.57	-4303.6	929.877	1695.38	-153.564	-5400.23
MSK0361	NIVO15	Clear cell	NIVO15-NKC	KIDNEY	Normal	C	Yes	PRE&POST_IO	IO	B1	ccB	3.36574	-581.089	-890.792	-1471.88	0.925315	-0.904137	-1.10868	-4672.4	5724.89	9090.51	3388.99	-43.2539	4529.47	-6486.28	-758.081	-1108.04	2232.11	1879.93	2389.8	-1563.54	1840.28	1807.4	-1090.37	3642.29	-4839.21	4041.17	-2244.1	3622.43	-2553.06	4567.22	4314.31	3053.15	2175.98	-3974.32	893.853	1569.98	-43.6325	-6055.26
MSK0362	NIVO15	Clear cell	NIVO15-RA	KIDNEY	Tumor	A	Yes	PRE&POST_IO	IO	B1	ccA	68.8954	816.671	2193.02	3009.69	0.500366	0.323425	0.500368	1995.24	8115.64	10925.3	8989.06	-356.254	5669.99	-239.01	3810.56	-1019.61	2431.66	1561.5	4279.78	-1771.52	2701.22	2757.2	1023.31	3624.7	3119.13	5129.22	6.00026	6956.39	2663.72	5724.09	5289	4154.54	1904.84	-3328.8	2231.69	2993.47	818.756	-4254.18
MSK0363	NIVO15	Clear cell	NIVO15-RB	KIDNEY	Tumor	B	Yes	PRE&POST_IO	IO	B1	ccA	22.6995	458.714	1346.67	1805.39	0.644829	-0.0710538	0.0512249	800.249	8260.44	10655.2	7964.07	-565.147	5201.82	-1345.06	1878.92	-1191.71	2363.81	1395.74	3615.72	-1493.56	2636.67	2532.98	86.1861	3680.54	-1038.04	4110.18	545.024	6234.66	173.176	5237.77	4771.56	4150.26	1177.67	-3470	1662.36	2968.94	669.233	-3595.16
MSK0364	NIVO15	Clear cell	NIVO15-RC	KIDNEY	Tumor	C	Yes	PRE&POST_IO	IO	B1	ccB	45.8043	1107.79	2706	3813.79	0.394928	0.602003	0.674908	1743.92	7276.16	10895.4	9008.07	-252.26	5657.97	1022.04	3785.82	954.83	2572.74	1840.98	5325.13	-1810.39	2573.67	3321.31	1000.28	3572.99	2623.11	6078.26	966.042	7414.61	2985.4	5648.22	5392.52	4219.77	1703.68	-3129.33	2043.87	2872.37	1143.51	-2453.11
MSK0365	NIVO15	Clear cell	NIVO15-RD	KIDNEY	Tumor	D	Yes	PRE&POST_IO	IO	B1	ccA	55.8848	477.276	1898.06	2375.33	0.578703	0.196993	0.376435	2123.19	8177.41	10966.5	8999.55	-487.503	5576.04	-483.021	3383.59	-1364.46	2471.13	1425.63	3771.41	-2118.45	2566.31	2861.35	671.182	3598.53	3240.14	5904.26	-6.00026	6838.73	2291.72	5590.15	5060.03	4023.51	1885.74	-3343.87	2182.6	2983.56	667.706	-3913.17
MSK0366	NIVO15	Clear cell	NIVO15-RE	KIDNEY	Tumor	E	Yes	PRE&POST_IO	IO	B1	ccA	24.8082	41.323	1231.54	1272.86	0.702545	-0.318017	-0.263872	1170.02	7309.57	10647.7	8068.11	-528.512	5144.14	-1999.09	2206.21	-2184.74	2452.91	1390.67	3719.1	-1470.76	2599.55	2176.2	-116.283	3279.35	-361.016	2641.11	821.036	6248.77	624.57	5243.7	4597.91	3502.51	1381.7	-3553.21	1705.3	2834.88	349.123	-5509.24
MSK0368	NIVO17	Clear cell	NIVO17-NKA	KIDNEY	Normal	A	Yes	PRE&POST_IO	IO	B1	ccB	11.6889	68.2893	1086.35	1154.64	0.714789	-0.0612816	-0.366062	-583.563	7273.83	10159	6276.59	935.048	5003.44	-2197.1	824.098	189.388	2385.9	2662.71	3119.97	-899.442	1651.2	3164.77	-95.4832	3666.9	-4038.17	5943.26	-2081.09	5547.01	652.126	5133.36	5367.74	4266.31	1805.92	-4393.19	847.906	492.48	18.1997	-4421.19
MSK0369	NIVO17	Clear cell	NIVO17-NKB	KIDNEY	Normal	B	Yes	PRE&POST_IO	IO	B1	ccB	10.088	58.4814	648.345	706.826	0.759182	-0.239097	-0.70056	-1799.94	6627.27	9874.08	5627.26	997.681	4900.73	-3404.15	327.037	218.209	2147.66	2665.14	3522.98	-1181.98	2199.79	2671	206.237	3874.85	-3524.15	5454.24	-2338.1	4978.33	-440.64	4548.69	4857.7	3910.68	2091.2	-4443.47	789.778	1188.06	-64.646	-5160.22
MSK0370	NIVO17	Clear cell	NIVO17-NKC	KIDNEY	Normal	C	Yes	PRE&POST_IO	IO	B1	ccB	7.01064	-208.814	166.652	-42.1622	0.826014	-0.208009	-0.59163	-3348.58	7392.57	9729.93	4902.31	975.325	5000.81	-2593.11	276.858	-6.80677	2343.64	2526.36	3061.91	-548.549	2260.71	3005.57	-590.15	3900.71	-3343.14	5559.24	-1434.06	4642.65	-1492.8	4589.98	4942.45	4025.57	2063.25	-4058.43	1323.47	1288.65	-66.2604	-5025.22
MSK0371	NIVO17	Clear cell	NIVO17-RA	KIDNEY	Tumor	A	Yes	PRE&POST_IO	IO	B1	ccB	42.0743	849.665	2039.81	2889.47	0.515566	0.557643	0.717071	1338.41	8923.5	10642.3	8298.04	-215.811	5501.15	-926.04	3795.29	-73.652	2562.63	1871.38	4293.84	-377.486	2643.71	2763.68	522.888	3659.41	698.03	6528.28	165.007	6607.24	2223.23	5607.05	6206.04	4522.04	1753.18	-2864.57	2918.26	2249.68	1026.77	-4011.17
MSK0372	NIVO17	Clear cell	NIVO17-RB	KIDNEY	Tumor	B	Yes	PRE&POST_IO	IO	B1	ccB	26.1289	519.02	1596.95	2115.97	0.609325	0.284353	0.256807	1610.69	8494.84	10501.9	7709.45	-358.452	5278.45	-1718.07	2465.94	-68.9787	2646.59	1793.37	4181.8	-943.404	2396.32	2827.24	496.727	3493.94	-1980.09	6792.29	-1656.07	6407.29	106.557	5342.94	5980.88	4207.72	1264.77	-3554.26	2092	2436.7	693.629	-4420.19
MSK0373	NIVO17	Clear cell	NIVO17-RC	KIDNEY	Tumor	C	Yes	PRE&POST_IO	IO	B1	ccB	78.0016	1520.12	3210.41	4730.53	0.268102	1.31873	1.65717	2948.5	9174.05	11088.2	8942.46	828.315	6305.44	5981.26	5138.8	1352.3	2474	2070.86	5174.03	-488.307	2186.45	3948.07	1344.6	3994.84	4702.2	8261.36	1545.07	7523.81	5338.72	6445.58	6515.25	5587.59	2106.7	-1903.59	3214.42	1342.95	1665.02	-1312.06
MSK0374	NIVO17	Clear cell	NIVO17-RD	KIDNEY	Tumor	D	Yes	PRE&POST_IO	IO	B1	ccB	80.5366	1545.33	3182.79	4728.12	0.268443	1.292	1.65355	2750.22	9156.17	11024.6	8845.77	795.794	6345.91	5707.25	5234.52	1159.66	2558.93	2047.82	5216.64	-481.652	2151.95	3779.39	1262.98	3941.08	4625.2	8062.35	1929.08	7435.96	5232.51	6571.73	6626.4	5530.36	2200.36	-1843.21	3341.55	1084.43	1714.44	-1882.08
MSK0375	NIVO17	Clear cell	NIVO17-RE	KIDNEY	Tumor	E	Yes	PRE&POST_IO	IO	B1	ccB	26.0895	1753.45	2216.78	3970.23	0.373729	0.688391	0.873141	1307.74	9449.98	10664.1	7633.1	153.486	5553.92	2666.12	2618.36	1386.83	2541.16	1675.67	4937.56	-1027.58	1224.21	3164.71	14.2739	4636.55	-698.03	7484.32	-502.022	6645.96	2727.11	6153.99	6310.6	5516.37	1368.87	-1664.61	2531.06	-726.433	1589.01	-2722.12
MSK1093	NIVO19	Clear cell	NIVO19-BX	KIDNEY	Tumor	BX	No	PRE&POST_IO	None	B2	ccA	53.659	968.36	1943.99	2912.35	0.512686	0.278149	0.47003	1836.13	8914.1	11003.1	6999.13	107.314	5393.03	-3576.15	3037.65	-66.7477	2383.5	1401.56	3835.18	-1562.65	2006.65	1932.03	1595.54	3614.58	-1113.05	6929.3	860.037	6427.8	1706.75	6076.37	5745	4488.83	1435.9	-3084.69	1839.73	2270.05	1157.3	-4860.21
MSK1094	NIVO19	Clear cell	NIVO19-NKA	KIDNEY	Normal	A	Yes	PRE&POST_IO	IO	B2	ccB	10.6263	160.694	499.818	660.513	0.763589	-0.322595	-0.541309	-2688.03	5689.13	9702.22	5060.57	1010.86	4714.45	-2371.1	40.838	117.243	1987.6	2677.66	3361.34	-1606.45	1969.55	2162.81	-281.635	3798.41	-3929.17	6389.28	-2391.1	4867.88	-13.8736	5065.43	4989.36	3543.4	1787.89	-4649.01	1154.98	1573	93.4961	-5092.22
MSK1095	NIVO19	Clear cell	NIVO19-NKB	KIDNEY	Normal	B	Yes	PRE&POST_IO	IO	B2	ccB	10.372	334.593	676.202	1010.8	0.729394	-0.111093	-0.426431	-2536.43	5964.86	9687.53	5024.28	1088.18	4662.77	-2487.11	102.375	344.357	2108.34	3075.1	3635.11	-1764.91	2300.04	2404.25	-191.65	3922.18	-4021.17	8286.36	-2203.1	5068.09	-105.513	5088.08	5218.19	3856.57	1737.83	-4983.2	1447.78	1264.17	212.945	-4977.22
MSK1096	NIVO19	Clear cell	NIVO19-NKC	KIDNEY	Normal	C	Yes	PRE&POST_IO	IO	B2	ccB	5.62254	55.968	-250.55	-194.582	0.838417	-0.499551	-0.645895	-3521.3	6363.55	9364.76	4460.03	461.702	4627.06	-2858.12	-446.606	-83.4635	2235.9	2379.18	2787.27	-1902.25	1171.9	2316.51	-993.641	3792.62	-5070.22	7371.32	-2520.11	4131.25	-1113.58	5343.49	5084.59	3664.99	1502.78	-5170.6	702.234	1328.12	20.7647	-5384.23
MSK1097	NIVO19	Clear cell	NIVO19-RA	KIDNEY	Tumor	A	Yes	PRE&POST_IO	IO	B2	ccA	56.8541	734.959	2136.31	2871.27	0.517854	0.440717	0.76129	2279.92	8945.8	11053.9	7216.78	73.5181	5357.81	-52.0022	3518.75	-178.865	2545.68	1367.69	3707.83	-1311.83	2017.1	2433.09	1141.19	3727.3	1364.06	5513.24	711.031	6596.86	2465.4	6115.4	5601.4	4382.83	1569.08	-3420.56	2527.05	2529.49	1162.33	-2615.11
MSK1098	NIVO19	Clear cell	NIVO19-RB	KIDNEY	Tumor	B	Yes	PRE&POST_IO	IO	B2	ccB	63.254	1889.23	2686.75	4575.98	0.289886	0.807263	1.03944	2700.91	8793.65	10942	7294.96	303.311	5648.63	1101.05	3803.61	873.907	2628.14	2063.3	6084.63	-1065.1	2183.71	2714.2	862.929	3866.75	1941.08	4503.19	475.021	7006.54	3758.56	6306.15	5785.02	4829.89	1326.66	-2726	3003.98	1687.49	1614.1	-3058.13
MSK1099	NIVO19	Clear cell	NIVO19-RC	KIDNEY	Tumor	C	Yes	PRE&POST_IO	IO	B2	ccA	60.5887	564.124	2206.75	2770.88	0.530403	0.285894	0.586173	2583.95	7918.47	11065.8	7288.89	210.456	5353.08	-93.004	3559.33	-629.132	2382.83	1372.83	3521.48	-1660.55	2337.45	2580.18	870.501	3631.22	2452.11	3971.17	861.037	6797.59	2422.17	6091.26	5408.88	4030.52	1290.45	-3413.05	2472.88	2465.4	1170.54	-3532.15
MSK1100	NIVO19	Clear cell	NIVO19-RD	KIDNEY	Tumor	D	Yes	PRE&POST_IO	IO	B2	ccA	59.0328	1397.48	2519.16	3916.64	0.381013	0.629755	0.711723	1993.13	8743.53	10959.6	7465.82	-74.988	5403.37	-247.011	3615.99	528.143	2433.92	2013.91	5109.55	-999.903	3114.63	2728.46	1595.29	3671.02	653.028	4612.2	486.021	6862.87	1980.91	6003.3	5561.74	4683.08	1375.79	-3201.18	2291.81	2367.35	1430.48	-3179.14
MSK1101	NIVO19	Clear cell	NIVO19-RE	KIDNEY	Tumor	E	Yes	PRE&POST_IO	IO	B2	ccA	49.2194	528.439	1812.71	2341.15	0.582788	0.259057	0.44503	1203.14	8210.49	11023.8	6983.13	-38.2482	5317.14	-140.006	2833.01	-445.685	2658.07	1310.55	3787.48	-1435.3	2193	2934.61	636.919	3613.9	1339.06	4513.2	481.021	6605.89	1562.77	5948.5	5208.72	3846.32	1089.47	-3752.05	2623.17	2525.94	994.411	-3639.16
MSK1102	NIVO20	Clear cell	NIVO20-BX	KIDNEY	Tumor	BX	No	PRE&POST_IO	None	B2	ccA	46.4708	712.721	2114.65	2827.37	0.523355	0.30659	0.263171	2713.45	8816.33	10795.2	7975.71	-273.68	5241.62	-5340.23	3277.99	-1027.15	2293.41	1274.13	4204.39	-702.647	3150.21	1734.98	1263.61	3719.96	-4328.19	9787.42	1262.05	6605.01	-388.807	5434.02	6226.59	4933.54	1292.22	-2704.48	1457.91	2848.42	574.459	-5126.22
MSK1103	NIVO20	Clear cell	NIVO20-NKA	KIDNEY	Normal	A	Yes	PRE&POST_IO	IO	B2	ccB	21.7009	183.354	1613.9	1797.25	0.645741	0.275553	0.137338	-869.263	5935.42	10267	7152.45	1532.94	4970.3	-1106.05	1826.78	584.581	2339	2824.39	3405.92	-1585.19	1578.68	3296.15	292.273	3864.72	-1795.08	7807.34	-1472.06	5758.11	2316.72	5372.67	6264.81	4802.33	2092.96	-4064.93	976.742	1044.43	405.517	-3990.17
MSK1104	NIVO20	Clear cell	NIVO20-NKB	KIDNEY	Normal	B	Yes	PRE&POST_IO	IO	B2	ccB	2.07162	-279.111	-761.606	-1040.72	0.899478	-0.510134	-0.667295	-3806.74	6449.53	9039.58	3478.88	-749.403	4764.79	-4513.2	-1146.6	825.366	3114.77	1970.2	1858.33	-1566.6	192.51	3614.41	-1601.7	3503.34	-6998.3	6142.27	-2981.13	3946.07	-2800.99	5297.24	5293.79	4073.5	816.861	-5222.94	858.941	270.27	769.323	-6652.29
MSK1105	NIVO20	Clear cell	NIVO20-NKC	KIDNEY	Normal	C	Yes	PRE&POST_IO	IO	B2	ccB	10.4052	-306.239	118.973	-187.266	0.837831	-0.300903	-0.586771	-2364.1	5587.59	9495.38	5003.93	382.532	4625.8	-3479.15	575.967	249.277	2342.28	2270.24	2761.05	-1349.86	2230.31	2471.59	-685.895	3809.88	-4016.17	6780.29	-2015.09	4394.35	-445.599	4865.58	5274.62	3834.88	2070.7	-4338.41	946.14	1472.19	102.708	-5400.23
MSK1106	NIVO20	Clear cell	NIVO20-RA	KIDNEY	Tumor	A	Yes	PRE&POST_IO	IO	B2	ccA	37.9462	-141.09	1805.68	1664.59	0.660486	0.0592651	0.326861	1819.86	5156.44	11002.2	9029.75	-379.419	5028.35	2628.11	3078.84	-1231.54	2554	737.176	3606.78	-2072.31	2702.41	2925.1	-95.3193	3790.43	487.021	2668.12	-1050.05	6735.14	1647.45	5278.65	5405.05	3634.39	1628.61	-3768.94	2276.2	2836.7	765.637	-2157.09
MSK1107	NIVO20	Clear cell	NIVO20-RB	KIDNEY	Tumor	B	Yes	PRE&POST_IO	IO	B2	ccA	28.7661	22.2309	1459.51	1481.74	0.680399	0.105353	0.191203	1549.18	6843.29	11001.9	8467.23	-571.9	4969.76	-36.0016	2738.57	-1116.3	2505.31	929.355	2973.46	-1437.34	2597.11	2916.18	463.255	4032.66	-756.033	5450.24	-57.0025	6455.52	393.747	5071.16	5530.44	4178.27	1590.11	-3702.82	2225.88	2032.01	786.412	-2829.12
MSK1108	NIVO20	Clear cell	NIVO20-RC	KIDNEY	Tumor	C	Yes	PRE&POST_IO	IO	B2	ccA	43.4332	910.094	2016.14	2926.24	0.510934	0.652217	0.697291	2597.05	9145.8	10907.3	8610	-314.926	5440.32	1033.04	3757.15	157.862	2658.26	1310	4319.44	-336.77	2798.24	2645.08	960.792	3942.85	-1252.05	8480.37	1626.07	6501.61	1515.21	5776.13	5980.79	5035.37	1584.22	-2334.06	2434.88	1915.7	1012.26	-3215.14
MSK1109	NIVO20	Clear cell	NIVO20-RC	KIDNEY	Tumor	C	Yes	PRE&POST_IO	IO	B2	ccA	41.602	896.338	1964.14	2860.48	0.519208	0.661487	0.751216	2377.89	9083.13	10874.6	8660.33	-297.744	5422.13	951.041	3572.21	236.965	2670.34	1376.94	4290.78	-421.018	2762.53	2554.66	993.97	3928.76	-1237.05	8479.37	1179.05	6516.55	1453.1	5897.57	6025.81	5097.28	1556.22	-2469.94	2522.78	1897.04	1087.08	-3218.14
MSK1110	NIVO20	Clear cell	NIVO20-RD	KIDNEY	Tumor	D	Yes	PRE&POST_IO	IO	B2	ccA	64.8694	350.426	2403.3	2753.73	0.532536	0.66002	0.925089	2950.54	8074.54	11148.1	9168.93	-275.401	5648.65	2061.09	4452.56	-712.267	2631.31	1130.53	4261.46	-912.264	2958.27	3162.66	387.564	3898.63	2004.09	6385.28	3456.15	7062.35	3215.74	5818.75	5913.12	4602.92	1631.98	-2973.75	2723.24	2193.73	891.238	-1631.07
MSK1111	NIVO20	Clear cell	NIVO20-RE	KIDNEY	Tumor	E	Yes	PRE&POST_IO	IO	B2	ccA	63.9289	588.832	2539.15	3127.98	0.485258	0.779904	1.06206	3307.38	8327.02	11116.2	9073.37	186.08	5636.09	2386.1	4590.28	-255.191	2596.88	1185.58	4233.08	-935.009	3105.35	2922.7	705.698	3989.46	1331.06	6532.28	2757.12	7033.21	3526.33	5897.38	6072.97	4770.62	1637.94	-2805.1	2600.72	2630.51	1004.89	-1355.06
MSK1112	NIVO21	Clear cell	NIVO21-BX	KIDNEY	Tumor	BX	No	PRE&POST_IO	None	B2	ccA	54.0976	1443.48	2591.79	4035.27	0.364856	0.516537	0.748446	1912.16	10182	10976.8	7639.32	-106.295	5654.24	-3242.14	3065.54	-538.297	1949.39	2290.79	5206.27	35.5973	1907.79	2100.49	806.313	3917.32	-1086.05	7831.34	656.028	6660.84	3105.02	6185.17	6274.52	5572.12	1778.27	-2413.03	1837.68	643.615	934.193	-3980.17
MSK1113	NIVO21	Clear cell	NIVO21-NKA	KIDNEY	Normal	A	Yes	PRE&POST_IO	IO	B2	ccB	14.9464	938.52	1259.7	2198.22	0.599708	0.266455	0.149073	-1999.79	7434.97	9794.27	6525.87	1380.18	5207.18	220.01	1483.25	1072.55	2192.37	2716.11	3962.15	-741.514	1501.46	2711.82	-56.2026	4582.11	-3070.13	5662.24	-1942.08	5780.25	961.321	5538.71	5790.3	4792.17	1374.06	-3331.66	1669.69	-424.132	1180.41	-4068.18
MSK1114	NIVO21	Clear cell	NIVO21-NKB	KIDNEY	Normal	B	Yes	PRE&POST_IO	IO	B2	ccB	3.38821	-409.149	-757.739	-1166.89	0.907416	-0.696911	-0.65751	-4096.29	6273.78	8919.78	4701.85	-686.906	4837.27	-4812.21	-768.986	311.706	2736.7	1591.58	2049.26	-1220.45	-43.9477	2714.65	-1738.46	3592.46	-6630.29	4423.19	-2543.11	3810.88	-2551.04	5318.84	5279.42	3847.75	1344.89	-5099.38	116.678	631.049	631.314	-5244.23
MSK1115	NIVO21	Clear cell	NIVO21-NKC	KIDNEY	Normal	C	Yes	PRE&POST_IO	IO	B2	ccB	8.61454	-61.0444	115.427	54.3831	0.817943	-0.238065	-0.478232	-2943.15	6932.86	9382.53	5180.53	457.45	4905.25	-1787.08	775.137	-224.008	2385.96	1981.13	2493.81	-1457.84	1622.5	3039.13	-448.507	4254.9	-4711.2	6668.29	-2515.11	4705.42	-1101.54	4956.93	5429.2	4043.97	1826.18	-4258.69	650.976	786.85	466.381	-4686.2
MSK1116	NIVO21	Clear cell	NIVO21-RA	KIDNEY	Tumor	A	Yes	PRE&POST_IO	IO	B2	ccA	29.2025	299.673	1345.13	1644.8	0.662665	-0.132194	0.0168679	1513.44	8134.94	10688.3	7030.67	-1662.87	5128.39	-1780.08	2363.91	-1654.68	2496.63	813.454	3583.43	-2051.21	1926.97	2999.21	236.597	3765.95	-1556.07	5527.24	-2636.11	5674.06	775.68	5597.59	4975.27	4388.17	1573.93	-3396.63	1581.07	1718.55	450.333	-3934.17
MSK1117	NIVO21	Clear cell	NIVO21-RB	KIDNEY	Tumor	B	Yes	PRE&POST_IO	IO	B2	ccA	39.2452	-169.079	1157.17	988.089	0.73167	-0.266214	0.0385035	-204.423	7010.34	10845.6	7393.99	-603.186	5288.11	-1717.07	2639.24	-2070.43	2533.89	872.775	2708.93	-2265.6	2498.08	2561.32	-734.46	3636.49	784.034	3447.15	437.019	5793.63	622.992	5471.69	5149.79	3833.32	1265.83	-3568.44	1353.03	2463.77	868.557	-4290.19
MSK1118	NIVO21	Clear cell	NIVO21-RB	KIDNEY	Tumor	B	Yes	PRE&POST_IO	IO	B2	ccA	37.2649	-188.866	1085.75	896.888	0.74073	-0.334737	0.054319	-176.595	6926.13	10822.7	7351.95	-520.169	5239.15	-1347.06	2426.7	-2502.8	2507.84	604.728	2741.39	-2291.95	2478.05	2286.46	-832.038	3606.48	275.012	3280.14	857.037	5683.98	583.254	5671.77	5332.23	3923.04	1229.84	-3160.66	1339.08	2214.23	1011.11	-4929.21
MSK1119	NIVO21	Clear cell	NIVO21-RC	KIDNEY	Tumor	C	Yes	PRE&POST_IO	IO	B2	ccA	121.257	405.638	2545.84	2951.47	0.507747	0.42178	0.816215	1378.81	7845.95	11162.2	8464.33	-122.083	6163.45	2567.11	4659.37	-1920.94	2463.34	1470.77	3874.9	-1675.21	3130.63	3649.75	-36.2326	3725.89	5824.25	2614.11	421.018	6835.87	4238.92	6005.5	5807.53	4639.17	1689.08	-2690.07	2446.11	1180.61	1013	-3884.17
MSK1120	NIVO21	Clear cell	NIVO21-RD	KIDNEY	Tumor	D	Yes	PRE&POST_IO	IO	B2	ccB	80.1677	2057.61	3474.93	5532.54	0.153093	1.06833	1.50535	2231.78	8379.54	10743	8409.62	1347.68	5945.06	6272.27	5480.68	1744.65	2017.46	2311.29	6400.29	-716.296	2213.7	2605.57	1165.76	3908.59	2571.11	4226.18	179.008	7386.62	5788.77	6656.74	6465.57	6085.94	1956	-1073.64	2275.43	-112.115	2105.03	-1245.05
MSK1121	NIVO21	Clear cell	NIVO21-RE	KIDNEY	Tumor	E	Yes	PRE&POST_IO	IO	B2	ccB	29.9097	1366.1	2315.89	3681.98	0.412628	0.261696	0.465469	1847.66	6836.95	10625.7	7466.47	462.626	4982.75	1470.06	2927.49	-1057.15	2216.97	1555.96	4904.42	-811.188	2605.13	2668	734.433	3536.66	-644.028	2367.1	-1119.05	7030.89	1710.05	5568.83	5437.71	4851.86	1436.53	-2935.03	2161.83	128.83	2001.36	-2291.1
MSK1122	NIVO22	Clear cell	NIVO22-BX	KIDNEY	Tumor	BX	No	PRE&POST_IO	None	B2	ccB	31.6211	962.473	2032.15	2994.62	0.50228	0.220356	0.261476	1607.88	9145.12	10678.8	7733.91	807.508	5164.62	-3893.17	1974.33	-1528.46	2334.31	1640.05	4485.88	-1035.52	2100.02	2524.99	1040.27	3603.78	-2959.13	6934.3	-1255.05	6423.62	1044.31	5701.33	5960.37	4665.79	1284.49	-3112.04	1900.36	1849.59	241.259	-4362.19
MSK1123	NIVO22	Clear cell	NIVO22-NKA	KIDNEY	Normal	A	Yes	PRE&POST_IO	IO	B2	ccB	4.46355	220.12	-56.4591	163.661	0.80861	-0.337168	-0.52543	-3452.29	7041.52	9559.82	5624.51	-280.421	4934.84	-4249.18	-420.745	-55.2333	2838.67	2582.32	3043.11	-909.251	747.765	3074.08	-1515.05	3724.04	-4671.2	6070.26	-2412.1	4887.78	-2487.84	5147.18	5191.22	4104.06	1287.8	-4962.33	1589.13	372.932	673.115	-6252.27
MSK1124	NIVO22	Clear cell	NIVO22-NKB	KIDNEY	Normal	B	Yes	PRE&POST_IO	IO	B2	ccB	8.1103	93.1107	1088.29	1181.4	0.712036	-0.0423194	-0.476929	-2910.72	6058.54	9767.02	6653.28	1523.6	4759.23	-2526.11	630.545	641.454	2362.65	2682.8	3262.13	-710.821	2489.28	2798.78	-314.053	3684.96	-3318.14	8015.35	-2005.09	5288	-103.285	4802.4	5566.51	4182.85	1382.03	-4055.12	1114.68	1310.11	-435.503	-4825.21
MSK1125	NIVO22	Clear cell	NIVO22-NKC	KIDNEY	Normal	C	Yes	PRE&POST_IO	IO	B2	ccB	3.98244	-341.496	-72.0949	-413.591	0.855502	-0.516385	-0.991335	-4005.69	5619.65	9450.11	5780.85	456.738	4443.53	-4309.19	-369.9	-33.5851	2395.09	2230.27	2625.93	-1265.11	2057.09	2778.81	-640.964	3615.2	-4113.18	7432.32	-2235.1	4576.5	-2413.23	4382.79	4922.21	3485.16	1498.67	-4538.84	935.073	1380.18	-403.41	-5299.23
MSK1126	NIVO22	Clear cell	NIVO22-RA	KIDNEY	Tumor	A	Yes	PRE&POST_IO	IO	B2	ccB	131.267	1491.17	3669.96	5161.13	0.206713	1.03198	1.40515	4932.57	8392.38	11288.8	9427.26	4.90654	6352.43	4826.21	6487.59	-122.948	2401.9	1516.95	5973.21	-1942.45	1768.29	3923.52	869.944	4050.35	9192.4	6913.3	1860.08	8229.98	6257.44	6694.91	6398.03	5370.01	2775.88	-1583.4	2326.34	536.892	1474.62	-2211.1
MSK1127	NIVO22	Clear cell	NIVO22-RB	KIDNEY	Tumor	B	Yes	PRE&POST_IO	IO	B2	ccB	89.8275	1409.55	3380.15	4789.69	0.259725	0.882693	1.26627	4833.52	8384.4	11295.8	9183.03	280.183	5939.47	3499.15	5679.14	-699.112	2343.9	1460.89	5532.21	-2239.35	1971.24	3762.71	927.585	4026.63	6260.27	6278.27	2289.1	8068.47	5232.87	6608.6	6049.74	5120.34	2434.39	-2128.56	2488.26	1333.76	1573.32	-2208.1
MSK1128	NIVO22	Clear cell	NIVO22-RC	KIDNEY	Tumor	C	Yes	PRE&POST_IO	IO	B2	ccB	74.549	2006.37	3351.06	5357.43	0.17844	0.989966	1.31209	1999.87	7524.58	10775.4	8373.91	2333.15	6289.65	3640.16	5945.47	2143.01	1969.24	1784.37	6041.25	-756.792	781.216	3075.06	-99.7305	4284.82	4015.17	7777.34	-960.042	6987.66	6359.67	6874.83	6895.91	5842.99	2112.62	-502.399	1762.95	-1498.81	1495.4	-2362.1
MSK1129	NIVO22	Clear cell	NIVO22-RD	KIDNEY	Tumor	D	Yes	PRE&POST_IO	IO	B2	ccB	17.9683	1215.31	1953.66	3168.98	0.479987	0.372943	0.370601	2517.16	7327.15	10683.8	7315.99	-581.652	4946.25	-978.042	1713.27	-72.6977	2258.74	1394.74	5828.5	-1287.74	3009.52	3426.46	1329.66	3308.44	1632.07	6014.26	-1188.05	6849.57	-90.9339	5354.74	5182.97	5331.84	1341.1	-3486.15	2458.32	566.108	1783.96	-2819.12
MSK1130	NIVO22	Clear cell	NIVO22-RE	KIDNEY	Tumor	E	Yes	PRE&POST_IO	IO	B2	ccB	24.6949	1134.33	1362.31	2496.64	0.56409	-0.12108	-0.00753613	12.2935	6973.39	10698.6	5435.74	-1803.74	5051.13	-2711.12	-124.737	764.622	2469.2	1386.31	5394.86	-2666.59	2459.52	2635.56	730.239	3146.46	-2129.09	4764.21	-351.015	6108.3	-1762.51	5011.67	4856.75	5297.73	900.439	-2949.27	2319.53	-1458.78	2407.38	-3983.17
MSK1131	NIVO22	Clear cell	NIVO22-RE	KIDNEY	Tumor	E	Yes	PRE&POST_IO	IO	B2	ccB	26.3628	1086.34	1254.14	2340.47	0.582869	-0.130391	0.0350086	-15.3511	6831.09	10635.6	5238.44	-1818.15	5031.66	-2481.11	-222.035	504.409	2475.17	1283.44	5286.27	-2611.23	2369.69	2755.63	518.875	3099.86	-1479.06	5134.22	-678.029	6041.69	-1866.94	5105.91	4810.13	5388.36	953.1	-3045.32	2364.6	-1281.3	2637.8	-4326.19
MSK1132	NIVO23	Clear cell	NIVO23-BX	KIDNEY	Tumor	BX	No	PRE&POST_IO	None	B2	ccA	20.0306	670.352	1537.77	2208.12	0.598544	-0.253303	-0.319935	-181.532	7703.46	10405.4	7903.22	198.994	4887.97	-5434.24	1123.79	-1925.6	2406.7	1214.99	5134.8	-2567.47	2885.35	1402.32	574.073	3608.34	-3876.17	6453.28	-1869.08	6194.29	-960.604	5487.48	5570.2	4105.07	1213.72	-3317.61	1334.61	470.986	104.993	-4594.2
MSK1133	NIVO23	Clear cell	NIVO23-NKA	KIDNEY	Normal	A	Yes	PRE&POST_IO	IO	B2	ccB	4.05765	-328.088	-553.36	-881.448	0.889018	-0.458701	-0.756404	-4177.27	6517.73	9234.86	3377.93	-246.893	4753.99	-4755.21	-245.043	-705.248	2466.26	1995.84	2690.92	-1775.08	1566.42	2887.89	-603.814	4106.18	-4663.2	7795.34	-2843.12	4049.63	-2569.18	4865.71	5249.83	3672.3	2023.7	-4273.28	788.102	1453.37	208.854	-6222.27
MSK1134	NIVO23	Clear cell	NIVO23-NKB	KIDNEY	Normal	B	Yes	PRE&POST_IO	IO	B2	ccB	5.39425	-512.379	-216.602	-728.981	0.878549	-0.371111	-0.6264	-4048.95	6155.76	9306.66	3773.19	1173.95	4858.32	-3357.15	-2.34469	-692.741	2391.24	1979.44	2276.83	-1836.76	1682.91	3062.03	-851.227	3994.74	-4725.2	8011.35	-2524.11	4184.88	-1634.85	4807.29	5234.84	3752.55	2086.66	-4628.21	918.329	1744.28	-133.904	-5296.23
MSK1135	NIVO23	Clear cell	NIVO23-NKC	KIDNEY	Normal	C	Yes	PRE&POST_IO	IO	B2	ccB	4.45401	-448.911	-412.662	-861.573	0.887678	-0.407456	-0.702825	-4053.5	6359.72	9278.17	3584.45	318.819	4799.74	-3469.15	-274.352	-421.718	2484.51	2008.74	2414.81	-1706.54	1723.04	2910.3	-647.828	4022.05	-4726.2	7722.33	-1893.08	4103.54	-2141.19	4771.92	5127.45	3622.55	2015.62	-4783.43	1150.73	1539.83	-39.0818	-5632.24
MSK1136	NIVO23	Clear cell	NIVO23-RA	KIDNEY	Tumor	A	Yes	PRE&POST_IO	IO	B2	ccB	51.3151	687.563	2658.71	3346.28	0.456996	0.751838	0.952156	4486.7	8787.73	11231.3	8352.09	26.828	5692.43	2499.11	4524.82	-1142.3	2747.09	1959.71	4831.71	-1761.63	2756.72	3402.45	205.267	3538.94	1766.08	8311.36	1336.06	7511.91	3139.52	6121.48	6077.78	4777.16	2246.64	-3206.49	3573.18	1751.13	493.541	-3096.13
MSK1137	NIVO23	Clear cell	NIVO23-RB	KIDNEY	Tumor	B	Yes	PRE&POST_IO	IO	B2	ccA	10.7775	3.16307	792.109	795.272	0.750668	-0.159906	-0.109749	155.043	8099.88	10404.7	6497.51	-613.741	4866.11	-2793.12	1112.98	-1220.24	2967.04	1365.38	3250.58	-1552.8	2594.57	2034.35	-427.187	3592.28	-2728.12	4771.21	-920.04	5448.75	-1169.59	5396.7	5366.2	3944.57	1426.92	-3980.86	1664.59	3720.26	-46.999	-4799.21
MSK1138	NIVO23	Clear cell	NIVO23-RC	KIDNEY	Tumor	C	Yes	PRE&POST_IO	IO	B2	ccA	7.78401	330.359	576.617	906.976	0.739734	-0.184166	-0.185451	347.328	8344.58	10273.6	5907.32	-730.622	4795.55	-3126.14	618.451	-1032.04	2762.34	1188.51	3441.63	-823.736	2698.57	1775.32	-549.18	3760.38	-2995.13	5514.24	-983.043	5205.04	-1567.58	5315.33	5408.34	3952.86	1361.89	-3873.67	1700.52	3369.34	239.121	-5464.24
MSK1139	NIVO23	Clear cell	NIVO23-RD	KIDNEY	Tumor	D	Yes	PRE&POST_IO	IO	B2	ccA	37.4714	733.625	1676.87	2410.5	0.574486	0.436335	0.556099	2294.17	9465.22	10826.9	7281.84	-192.265	5539.37	96.0042	3632.14	-875.718	2839.17	1645.84	3785.85	-1511.49	2524.13	2537.44	411.065	3912.67	-677.029	7117.31	-1267.05	6151.96	1078.04	6041.22	5756.5	4755.95	1864.62	-2859.14	2528.88	1716.05	551.126	-3737.16
MSK1140	NIVO23	Clear cell	NIVO23-RE	KIDNEY	Tumor	E	Yes	PRE&POST_IO	IO	B2	ccA	17.6251	544.964	1162.26	1707.23	0.655775	0.0441825	0.0856826	1609.52	8998.22	10560.4	6641.94	-819.237	5234.55	-2446.11	1831.92	-589.036	2841.17	1555.65	3638.52	-2199.95	2532.78	1992.48	386.971	3732.88	-2113.09	6404.28	-2183.09	5579.18	-900.197	5559.21	5581.69	4525.57	1615.4	-3550.36	1727.36	2470.05	128.211	-4415.19
MSK1143	SC03	Clear cell	SC03-NK	KIDNEY	Normal	NK	No	PRE	None	B2	ccB	2.94256	-299.28	-650.793	-950.072	0.893585	-0.736322	-1.0688	-4300.02	6575.84	9099.81	4921.42	198.269	4606.81	-6120.26	-954.987	-670.268	2288.47	1582.81	2847.18	-1726.4	2268.63	2389.91	-936.209	3714.17	-5439.24	5752.25	-1375.06	4306.44	-3091.34	4549.87	4316.33	3303.36	1742.24	-4325.49	1242.73	1423.13	-190.147	-6075.26
MSK1144	SC03	Clear cell	SC03-TC	KIDNEY	Tumor	TC	No	PRE	None	B2	ccB	6.20745	-569.168	605.709	36.5415	0.819447	-0.91468	-0.655746	-849.331	3207.66	10482.6	6349.82	-1580.03	4699.02	-4993.22	-470.273	-793.95	2053.42	-712.294	2990.87	-1204.46	950.806	3071.62	-1242.37	3027.16	-3617.16	3204.14	-1334.06	5275.62	-3231.9	4994.91	4534.54	3588.34	654.555	-3817.58	246.923	1696.39	1710.07	-5015.22
MSK1145	SC03	Clear cell	SC03-TF	KIDNEY	Tumor	TF	No	PRE	None	B2	ccB	5.64611	-303.519	1140.5	836.985	0.746608	-1.02069	-0.634872	739.252	2752.67	11161.8	5693.43	-711.49	4669.14	-3135.14	-190.245	121.548	1381.56	-584.711	3647.02	-2066.39	862.316	3034.23	-1964.19	2620.07	-1923.08	2562.11	2926.13	6456.68	-2913.88	5247.51	4473.94	4242.34	194.467	-2029.23	385.33	-476.65	1705.49	-4274.18
MSK1146	SC03	Clear cell	SC03-TN	KIDNEY	Tumor	TN	No	PRE	None	B2	ccA	9.39745	38.4834	553.993	592.476	0.77	-0.306099	-0.359377	-63.859	8419.6	10350.6	7115.54	-1275.93	5077.65	-5192.22	815.188	-1053.75	2795.78	398.818	3092.87	-1682.96	2178.06	3048.49	-314.967	3450.32	-3117.13	7416.32	-427.018	5215.1	-1611.81	5012.47	4852.42	4014.13	1390.01	-4203.05	1378.94	3053.57	254.281	-5683.25
MSK1149	SC06	Clear cell	SC06-LN	LYMPH_NODE	Tumor	LN	Yes	POST_IO	IO	B2	ccB	10.275	-457.861	577.715	119.854	0.812376	-0.729361	-0.527712	-282.625	4500.57	9925.54	6331.66	-1275.23	4579.54	-703.03	2031.22	-828.467	1911.78	499.997	3027.16	-2395	2414.39	1934.57	178.86	2798.84	-4375.19	2797.12	-2371.1	5316.89	-297.094	4350.84	4496.93	3378.76	782.151	-4016.48	1712.39	2764.51	207.112	-3904.17
MSK1150	SC06	Clear cell	SC06-NK	KIDNEY	Normal	NK	Yes	POST_IO	IO	B2	ccB	7.06652	-376.56	-449.855	-826.415	0.88529	-0.533314	-0.725918	-3927.78	5921.49	9238.24	3269.57	-566.346	4743.13	-5738.25	-80.0683	-785.239	2470.34	1631.92	2764.76	-1896.64	1927.97	2457.41	-718.12	3919.53	-4945.21	7193.31	-2628.11	3958.21	-2579.93	4598.35	4996.72	3585.33	1740.25	-4157.63	1080.41	2243.27	201.499	-5873.25
MSK1151	SC06	Clear cell	SC06-TC	KIDNEY	Tumor	TC	Yes	POST_IO	IO	B2	ccB	9.08122	221.915	691.321	913.236	0.739116	-0.555041	-0.65079	-409.721	4325.5	9966.25	6605.78	-1215.63	4651.96	-2858.12	1992.97	-356.533	1914.87	1013.66	4371.55	-2114.17	2299.76	2679.02	124.014	3385.91	-3693.16	2057.09	-3233.14	5449.63	-874.555	4302.47	4817.31	3000.11	815.495	-3476.27	1345.42	2767.24	514.052	-5149.22
MSK1152	SC06	Clear cell	SC06-TF	KIDNEY	Tumor	TF	Yes	POST_IO	IO	B2	ccB	6.21806	-414.503	533.617	119.114	0.81244	-0.598943	-0.773982	400.532	3959.11	9930.06	6338.86	-393.943	4482.47	-2462.11	1849.52	-120.33	1905.72	1003.99	3765.61	-2119.06	2402.55	2753.18	-51.9773	3027.85	-4076.18	2949.13	-3339.14	5208.29	-1068.59	4347.95	4729.38	2881.14	969.429	-3859.67	1171.92	2907.2	-104.588	-4517.2
MSK1153	SC06	Clear cell	SC06-TN	KIDNEY	Tumor	TN	Yes	POST_IO	IO	B2	ccB	5.74577	205.706	466.848	672.554	0.762447	-0.631184	-0.737694	-760.06	6239.05	9894.87	6053.63	-1371.4	4243.19	-3009.13	1264.23	-570.108	1924.29	1199.29	3739.22	-1954.18	2246.05	2653.55	-63.4036	3340.31	-3488.15	3229.14	-3254.14	5058.12	-2070.79	4283.57	4673.64	3294.43	870.672	-3759.68	1044.76	2757.61	555.741	-4117.18
MSK1158	SC08	Clear cell	SC08-NK	KIDNEY	Normal	NK	Yes	POST_IO	IO	B2	ccB	6.66351	-482.775	-296.51	-779.285	0.882052	-0.44715	-0.761051	-3981.33	6023.61	9671.27	4445.1	-23.2822	4605.36	-3626.16	439.753	-976.997	2506.57	2083.42	2715.23	-1836.96	1696.38	3187.89	-326.627	4014.34	-3209.14	5251.23	-1840.08	4349.2	-2075.85	4613.55	5148.98	3830.59	2284.17	-4674.83	685.785	1688.65	-179.606	-4982.22
MSK1159	SC08	Clear cell	SC08-TC	KIDNEY	Tumor	TC	Yes	POST_IO	IO	B2	ccB	50.5853	-1012.49	1824.72	812.234	0.749021	-0.272904	0.14412	969.866	-407.532	11069.1	8459.2	-29.1082	5364.12	1302.06	3069.5	-1889.83	2716.88	401.312	3794.67	-2747.26	1043.49	3752.35	421.4	2628.21	5814.25	-606.026	-156.007	6895.14	2701.82	6016.73	5367.96	2940.92	2250.18	-2945.88	1402.15	709.844	1104.9	-2994.13
MSK1160	SC08	Clear cell	SC08-TF	KIDNEY	Tumor	TF	Yes	POST_IO	IO	B2	ccB	68.8508	340.871	2859.33	3200.2	0.475961	0.672251	1.28729	2996.25	4880.12	11106.6	9179.97	1248.37	5868.09	6490.28	4236.93	-594.586	2906.11	1375.19	4249.73	-2238.36	1519.76	4076.78	118.738	3212.93	7245.31	2265.1	293.013	7376.81	5495.94	6920.21	6183.63	4503.5	2478.08	-2739.04	2461.8	832.695	1277.81	-601.026
MSK1161	SC08	Clear cell	SC08-TN	KIDNEY	Tumor	TN	Yes	POST_IO	IO	B2	ccB	40.383	-107.277	1801.15	1693.87	0.657254	0.108364	0.580456	970.321	5249.59	10929.2	8312.68	461.877	5346.28	2310.1	2805.46	-1300.2	2948.48	780.648	3354.71	-2219.57	1454.71	3722.26	-447.596	3303.96	3772.16	1437.06	-981.042	6592.24	2737.25	6222.82	5740.15	3919.57	2126.44	-3027.97	2099.87	1180.55	1151.64	-2409.1
MSK1162	SC09	Clear cell	SC09-LNA	LYMPH_NODE	Tumor	LNA	Yes	POST_IO	IO	B2	ccB	17.5536	1112.4	1893.39	3005.79	0.500861	0.581896	0.647214	1694.86	8467.92	11014.8	7511.09	949.978	5050.1	4629.2	2123.12	133.516	2844.23	2082.65	4694.45	-1663.98	1633.57	3800.06	628.252	3488.07	1435.06	7167.31	2146.09	6732.92	2626.12	6181.43	5707.8	4661.87	2139.04	-2393.91	2140.4	576.226	1163.91	-1272.06
MSK1163	SC09	Clear cell	SC09-LNB	LYMPH_NODE	Tumor	LNB	Yes	POST_IO	IO	B2	ccB	15.7457	1461.94	1750.87	3212.81	0.474333	0.34127	0.504208	-1852.86	9552.69	10368.7	6091.22	2056.54	5280.51	1010.04	1926.34	-134.302	2709.55	2094.18	4757.35	-219.225	844.305	2416.14	-261.189	3721.75	-484.021	5789.25	-886.038	5932	2197.16	6159.99	5653.57	5087.2	1383.14	-1557.63	1903.21	202.306	1133.43	-3193.14
MSK1164	SC09	Clear cell	SC09-NK	KIDNEY	Normal	NK	Yes	POST_IO	IO	B2	ccB	3.1218	-216.57	-970.942	-1187.51	0.908685	-0.822368	-1.02574	-5257.41	6175.84	8589.92	2746.39	-509.355	4697.13	-6427.28	-358.232	-1460.89	2396.58	2042.3	2669.85	-1929.34	1575.55	2285.2	-1237.8	3822.03	-4976.22	4822.21	-2972.13	3161.71	-2673.08	4694.98	4388.48	3305.12	1491.75	-4444.15	687.39	1994.53	-359.431	-5827.25
MSK1165	SC09	Clear cell	SC09-T	KIDNEY	Tumor	T	Yes	POST_IO	IO	B2	ccB	4.60404	672.203	1124.85	1797.05	0.645764	-0.34014	-0.725252	1079.53	5357.88	10319.7	6280.55	-1290.09	4690.42	-2553.11	-215.333	-1407.58	2521.42	2179.88	7070.67	-1241.76	1943.61	2905.39	-119.114	3251.12	1379.06	2528.11	4303.19	5814.67	-2243.17	4964.51	4469.33	3137.68	1144.4	-3581.92	1697.8	397.521	525.906	-4402.19
MSK1166	SC10	Clear cell	SC10-NK	KIDNEY	Normal	NK	Yes	POST_TKI.IO	TKI.IO	B2	ccB	5.09841	-389.564	-804.027	-1193.59	0.909057	-0.615103	-0.741111	-4930	5556.07	8892.82	3045.26	12.5803	4748.07	-5309.23	-272.636	-1206.93	2436.43	1511.65	2599.16	-2335.88	1768.04	2113.24	-1146.35	3992.41	-4571.2	8755.38	-2157.09	3393.58	-2175.03	4749.64	5201.34	3421.03	2119.91	-3849.72	1194.33	1844.13	37.3444	-6276.27
MSK1167	SC10	Clear cell	SC10-TC	KIDNEY	Tumor	TC	Yes	POST_TKI.IO	TKI.IO	B2	ccB	90.5283	1175.33	3752.91	4928.24	0.240034	1.00766	1.10996	1645.72	5916.53	10863.7	8748.34	2026.54	6442.52	-2465.11	6101.85	367.778	2337.98	2834.5	6504.12	-2046.87	3615.28	2992.72	740.248	3374.45	3573.15	7180.31	1394.06	7655.56	5213.51	6301.46	6347.1	6238.58	1570.81	-1130.69	1518.44	-223.266	1013.62	-2979.13
MSK1168	SC10	Clear cell	SC10-TLAT	KIDNEY	Tumor	TLAT	Yes	POST_TKI.IO	TKI.IO	B2	ccB	129.746	1306.11	3959.98	5266.09	0.191616	1.23562	1.55585	-69.5078	7403.95	10826.2	8228.95	2648.13	7114.07	-468.02	7705.87	943.882	2370.45	2066.33	5573.9	-2769.47	3232.55	3239.47	1668.69	3907.15	4381.19	7427.32	284.012	7348.37	6736.37	6769.7	7027.89	6747	1815.06	577.311	1632.83	-348.261	1130.95	-3856.17
MSK1169	SC10	Clear cell	SC10-TMED	KIDNEY	Tumor	TMED	Yes	POST_TKI.IO	TKI.IO	B2	ccB	37.2752	1281.84	3165.88	4447.72	0.307853	0.667566	0.534096	30.9316	8299.94	10572.8	8577.29	1585.28	5956.02	-2480.11	4084.01	1410.95	2796.69	2554.54	4998.13	-2077.88	2279.38	3130.05	-589.278	3904.79	1058.05	9585.41	-298.013	7242.62	1923.57	6077.8	6350.42	6446.93	1238.36	-1963.15	1232.99	-818.531	830.793	-5427.23
MSK1170	SC12	Clear cell	SC12-NK	KIDNEY	Normal	NK	Yes	POST_IO	IO	B2	ccB	10.1194	68.0455	821.249	889.295	0.741478	-0.147457	-0.456301	-2712.98	5710.86	9736.18	5104.37	1217.69	4772.2	-2883.12	211.578	1099.47	2101.34	2740.84	3644.52	-776.084	2204.6	2475.74	-497.784	3785.66	-3500.15	5863.25	-2252.1	4788.15	-553.543	4724.19	5259.92	4142.22	1955.92	-4153.11	965.033	1594.75	-39.4214	-4175.18
MSK1171	SC12	Clear cell	SC12-TC	KIDNEY	Tumor	TC	Yes	POST_IO	IO	B2	ccB	18.934	-329.419	1818.12	1488.7	0.67965	-0.563574	-0.817403	1296.78	1004.66	10795.9	5323.78	-460.687	4109.31	1274.06	69.7602	1615.29	1698.03	1877.49	4292.41	-2903.62	1226.88	2965.73	-68.4941	2553.86	-3773.16	8652.37	8871.38	6131.5	145.808	5142.37	3745.42	3196.51	809.176	-420.047	2554.37	-2105.38	1799.63	-5394.23
MSK1172	SC12	Clear cell	SC12-TLOW	KIDNEY	Tumor	TLOW	Yes	POST_IO	IO	B2	ccB	26.0047	131.135	1980.26	2111.39	0.609858	-0.339246	-1.34219	2335.57	398.782	9966.47	5172.77	69.2784	3305.05	4028.17	-107.613	5787.01	1695.83	2581.12	3991.3	-696.384	1810.89	3731.97	-194.328	2452.51	-3744.16	9785.42	7467.32	5529.07	700.154	3878.41	2370.55	4026.35	-255.04	1101.62	2053.49	-1108.62	2110.87	-6526.28
MSK1173	SC12	Clear cell	SC12-TUP	KIDNEY	Tumor	TUP	Yes	POST_IO	IO	B2	ccB	42.6183	1406.34	3107.7	4514.04	0.298576	0.473837	-0.323536	1583.87	7824.02	10424.4	6208.04	1694.89	4580.29	2354.1	2713.88	4092.39	2256.79	3558.76	6160.27	-299.81	2178.68	2851.44	-932.741	3751.48	2760.12	9603.42	-3729.16	6514.69	2261.07	4786.14	4933.69	4802.78	1258.05	-117.317	3168.52	-1369.41	1903.61	-8575.37
MSK1174	SC14	Clear cell	SC14-ADR	METASTASIS_ADRENAL	Tumor	ADR	Yes	POST_TKI.IO	TKI.IO	B2	ccB	21.8304	1007.73	2808.14	3815.87	0.394647	0.647521	0.776178	531.336	8529.61	10605.6	7099.17	3519.46	5505.33	1902.08	2729.33	-388.609	2393.7	2020.24	4953.22	-1403.26	1457.39	3393.55	831.021	3316.88	996.043	8652.37	-1557.07	6511.23	4055.26	5900.51	5937.48	5473.62	1798.97	-2931.17	1268.69	-1379.3	2385.43	-1492.06
MSK1175	SC14	Clear cell	SC14-LN	LYMPH_NODE	Tumor	LN	Yes	POST_TKI.IO	TKI.IO	B2	ccB	8.11086	272.885	1131.26	1404.15	0.688701	-0.450143	-0.361651	-916.988	7385.61	10196.2	5614.41	1979.71	4425.99	-1758.08	626.028	8.10741	2174.27	879.752	3013.25	-1457.9	442.685	1971.85	115.57	3138.33	-2005.09	5349.23	-244.011	5120.84	-513.595	5021.62	4477.28	4264.36	1122.35	-3280.48	493.357	-294.743	2184.25	-2310.1
MSK1176	SC14	Clear cell	SC14-NK	KIDNEY	Normal	NK	Yes	POST_TKI.IO	TKI.IO	B2	ccB	17.7629	300.095	1229.93	1530.02	0.675188	-0.0584946	-0.154295	-1936.53	5706.7	9817.07	6320.12	958.045	5142.27	-3031.13	1113.74	284.265	2046.34	2434.45	3729.58	-1141.36	960.459	3355.08	364.939	3836.95	-1993.09	4401.19	-2274.1	5470.6	984.693	5218.75	5882.06	4843.28	1672.07	-3943.32	792.326	311.295	177.825	-4686.2
MSK1177	SC14	Clear cell	SC14-TC	KIDNEY	Tumor	TC	Yes	POST_TKI.IO	TKI.IO	B2	ccB	7.90611	429.704	1048.2	1477.91	0.680811	-0.256277	-0.638129	176.49	8155.18	9969.12	4393.47	-2099.44	4558.92	-4445.19	238.51	872.255	2453.5	2216.16	5082.73	1883.05	1610.35	1184.39	-309.699	3215.51	-2214.1	7662.33	-3108.13	4554.64	-2865.69	4762.68	4113.37	4441.65	1169.76	-3789.88	676.016	98.752	1744.02	-3733.16
MSK1178	SC14	Clear cell	SC14-TLAT	KIDNEY	Tumor	TLAT	Yes	POST_TKI.IO	TKI.IO	B2	ccB	8.72505	-90.8064	1057.66	966.849	0.733792	-0.384848	-0.175455	-788.266	4621.25	10083.7	5606.99	1402.98	4565.49	-1621.07	117.044	337.002	2387.12	579.998	3669.89	-1095.59	390.568	2316.51	441.614	2777.51	-980.042	3061.13	517.022	5450.84	-781.673	5160.96	4493.27	4184.86	768.395	-3720.52	209.528	960.602	3076.41	-2946.13
MSK1179	SC14	Clear cell	SC14-TMED	KIDNEY	Tumor	TMED	Yes	POST_TKI.IO	TKI.IO	B2	ccB	5.15145	-386.648	529.153	142.505	0.810433	-0.912009	-0.810236	-1199.64	6024.45	10055.8	2320.7	-3345.15	4183.51	-5339.23	-31.2043	-567.413	2121.33	1369.64	3653.72	-1007.52	1687.61	1407.02	-703.361	2612.86	-3397.15	4879.21	-3381.15	3449	-4004.57	4787.23	3928.38	3781.87	781.223	-3934.32	336.86	1041.2	2106.97	-3790.16
[truncated: 36 more columns]

## Sheet: Table S4 (ITH classification)
Pt	Table S4: ITH classification.
MR01
MR02
MR03	subtype	RNA-ITH	DNA-ITH	TCR-ITH	PBRM1	SETD2	HLALOH	CDKN2AB	num.RNA.biopsy	num.DNA.biopsies	type	CIN	treatment
MR05	multiple clonal driver	1	0	1	1	1	0	1	5	5	ITH high	0	0
MR06	PBRM1->SCNA	1	1	1	1	0	1	1	5	5	ITH high	1	0
NIVO02	PBRM1->SETD2	0	1	0	1	1	0	1	5	5	ITH high	0	0
NIVO03	VHL monodriver	NA	1	NA	0	0	0	0	1	4	ITH low	0	0
NIVO04	multiple clonal driver	1	1	0	1	1	1	1	5	5	ITH high	1	0
NIVO05	VHL monodriver	0	0	1	0	0	0	0	4	2	ITH low	1	1
NIVO06	PBRM1->PI3K	1	0	1	1	0	1	1	3	4	ITH high	1	1
NIVO08	BAP1 driven	0	1	0	1	0	0	1	4	5	ITH low	1	1
NIVO09	VHL wildtype	0	1	0	1	0	0	0	4	5	ITH low	1	1
NIVO10	PBRM1->PI3K	0	0	1	1	0	0	0	4	5	ITH low	1	1
NIVO12	VHL monodriver	0	0	0	0	0	0	1	5	5	ITH high	1	1
NIVO14	VHL monodriver	1	0	0	0	1	1	1	5	5	ITH high	0	1
NIVO15	BAP1 driven	NA	0	NA	0	0	0	1	1	4	ITH low	1	1
NIVO17	VHL monodriver	1	0	1	0	0	1	1	5	5	ITH high	1	1
NIVO19	BAP1 driven	1	0	1	1	1	0	1	5	5	ITH high	0	1
NIVO20	VHL monodriver	0	0	0	0	0	0	0	5	5	ITH low	1	1
NIVO21	VHL monodriver	0	0	0	0	0	0	0	5	5	ITH low	0	1
NIVO22	VHL monodriver	0	0	0	0	0	0	0	5	5	ITH low	0	1
NIVO23	multiple clonal driver	0	0	0	1	1	0	0	5	5	ITH high	0	1
SC03	PBRM1->SETD2	1	1	1	1	1	1	1	5	5	ITH high	0	1
SC06	VHL monodriver	1	1	0	0	1	0	1	5	4	ITH high	0	1
SC08	PBRM1->PI3K	0	1	0	1	0	0	0	5	5	ITH low	0	1
SC09	multiple clonal driver	1	0	1	1	0	0	0	3	3	ITH low	0	0
SC10	VHL monodriver	0	0	1	0	1	1	1	4	4	ITH high	1	1
SC12	NaN	0	NA	0	0	0	0	1	3	1	ITH low	0	1
SC14	BAP1 driven	1	0	1	0	0	0	0	3	3	ITH low	0	1
	VHL wildtype	0	NA	1	0	0	0	0	3	3	ITH low	0	1
	VHL monodriver	1	1	1	0	0	1	1	3	3	ITH high	1	1
	PBRM1->PI3K	1	1	1	1	0	1	1	5	5	ITH high	1	1

## Sheet: Table S5 (List of depleted pept
Table S5: List of depleted peptides
KVFPRSTI
RSTIGKLF
TRVLQTHF
VSSQGYEY
VVDYSTRV
IRTIWTFL
KIRTIWTF
LARTLWLW
RLLARTLW
FSNPKIMV
LELLVVTNV
VLFLELLVV
PRSTIGKLF
KETLKFEGL
TEPGAGAEI
ALQASDIWY
EALQASDIW
LQASDIWYC
HLQTALRHF
VRMRDADYI
HDNHIVIQW
IVIQWFWAA
DTRVLQTHF
RVLQTHFLL
TRVLQTHFL
THFLLTELY
REDLFNTNA
ADFTEPPSL
GEVVSSQGY
VVSSQGYEY
DYSTRVLKI
MVVDYSTRV
VVDYSTRVL
ILHQQQQQI
AARGLGASL
ARGLGASLL
GLGASLLFL
RGLGASLLF
ELNKIRTIW
IRTIWTFLL
NKIRTIWTF
HLKPENLLF
HRHLKPENL
RHLKPENLL
FPDRALSSL
SLGNAAAAA
CTDPENCSV
DLEADKKDY
TVDLEADKK
GTAASHGSL
AASHGSLGL
SENTFLGTA
LLARTLWLW
QRLLARTLW
RLLARTLWL
DEEVIRVPL
EEVIRVPLA
EVIRVPLAF
KVVNDEEVI
VNDEEVIRV
IRVPLAFAM
FSNPKIMVI
SNPKIMVIY
YKFSNPKIM
VSFSNHQRV
KSFSKYVSF
FLELLVVTNV
FPRSTIGKLF
SLLCGQKETL
ALQASDIWYC
EALQASDIWY
PEALQASDIW
HDNHIVIQWF
YHDNHIVIQW
GTDDERTSDV
GTDTRVLQTH
QTHFLLTELY
TDTRVLQTHF
TRVLQTHFLL
FTEPPSLPGK
SADFTEPPSL
SQGYEYDNLY
EVVSSQGYEY
GEVVSSQGYE
NGEVVSSQGY
MVVDYSTRVL
TMVVDYSTRV
ARGLGASLLF
GLGASLLFLL
LELNKIRTIW
GLQPGNISPA
HRHLKPENLL
RHLKPENLLF
VHRHLKPENL
SENTFLGTAA
QRLLARTLWL
RLLARTLWLW
RQRLLARTLW
EEVIRVPLAF
IRVPLAFAMV
VVNDEEVIRV
VIRVPLAFAM
FSNPKIMVIY
KFSNPKIMVI
MVIYDGACQV
GKSFSKYVSF
KSFSKYVSFS
GYHDNHIVIQW
HDNHIVIQWFW
NELNVFNRLTF
GTDTRVLQTHF
GEVVSSQGYEY
SSQGYEYDNLY
VNGEVVSSQGY
HRHLKPENLLF
TVDLEADKKDY
DEEVIRVPLAF
KVVNDEEVIRV
IMVIYDGACQV
HSSPRREM
LRFWHFRY
LTPKICEVY
NLTPKICEV
KYIDRVLRS
VLRSKIRSG
YIDRVLRSK
KHSSPRREM
SPRREMASP
ASTGHTTPL
LLDTVQETA
SYDDLLDTV
VPVEGEITI
AARLRFWHF
RLRFWHFRY
NLTPKICEVY
KYIDRVLRSK
SASTGHTTPL
YSYDDLLDTV
SPTHREDGQNL
VPVEGEITIPM
YGHAAVVF
HLQSITAY
VMQVVDEKL
TFVPSGKVM
VPSGKVMQV
QPNSLCSLI
IVEPMENWL
APALPTPPP
LPTPPPTGG
LPSAPALPT
VLVVHTNHL
VLQKKVLVV
AAAAAAPAA
AAAAPAAAA
AAAAAPAAA
AAAPAAAAA
APAAAAPPA
KYEECKDLI
AYGHAAVVF
EAYGHAAVV
LSEEHMEAY
MEAYGHAAV
FHLQSITAY
GVLFHLQSI
HLQSITAYA
EFIKCGKTF
HTGEKPYEF
FVPSGKVMQV
VPSGKVMQVV
VVHTNHLTSL
LANQQNKYKY
AYGHAAVVFG
EAYGHAAVVF
FHLQSITAYA
HLQSITAYAL
VLFHLQSITA
IHTGEKPYEF
YEFIKCGKTF
SLIVEPMENWL
EALSEEHMEAY
MEAYGHAAVVF
PYEFIKCGKTF
KQSDMLRY
AQRRLRQRL
QRRLRQRLV
HRCIPKWAV
TLMHWLDQY
KVVSDDTLM
VVSDDTLMH
DEWQAILEI
LEDEWQAIL
KQSDMLRYY
LKQSDMLRY
KAFNRVTHL
DEWQAILEIA
EDEWQAILEI
LEIASTCNTI
DLKQSDMLRY
KQSDMLRYYM
LKQSDMLRYY
KYKKVVSDDTL
APEKIDNI
TPVGHQSV
IPCDIIHV
NATLERSI
NEAVITTF
VAPEKIDNI
TSSACPWQR
FSFIMEGTK
YPASKMFSF
ASKMYPFIM
KMYPFIMEG
LVYPASKMY
YPASKMYPF
GLRDALSTK
SSYGLRDAL
RSDKLTRHF
SVYPPNQGA
LTSDFNDFI
VTPVGHQSV
DIIHVSPRK
IIHVSPRKI
ATLERSIAL
AVITTFSVL
EAVITTFSV
LNEAVITTF
ETYGFQVKR
RMPTTQETY
TQETYGFQV
YVAPEKIDNI
ITSSACPWQR
RTAEPHGPEA
SFIMEGTKSK
YPASKMFSFI
YPASKMYPFI
DALSTKGSSV
YGLRDALSTK
RSDKLTRHFR
SVYPPNQGAF
TSDFNDFIRR
SVTPVGHQSV
HRMPTTQETY
QETYGFQVKR
KMFSFIMEGTK
KMYPFIMEGTK
TQETYGFQVKR
LLPPPPLL
YIIVDESY
KIYPWLFH
YLYNKAKK
KPVDHSTI
HFPWVTTV
PRGERPEL
GVLGRILTV
GKLGRILTV
LTCTPGSGK
LLLPPPPLL
FAMETDPSL
ALKQKRSRK
LGDEDKLKI
HAGHDGVPY
NYNSVTMSM
QTNYNSVTM
SVTMSMNGY
IIVDESYVK
IVDESYVKY
SYVKYFLHM
VYIIVDESY
KAKSRGTEL
KSRGTELEK
LPKIYPWLF
LFHNGGNII
ERLQELERL
RLQELERLR
TPAATPGAA
MMHEGPPTH
MMETNAHVI
WMMETNAHV
RLLQSTAEH
YAKPEDLEH
IQDKGSFEL
SFELYRATF
YHIQDKGSF
KVVDYLYNK
MSKVVDYLY
NMSKVVDYL
YLYNKAKKL
ATEGSSSTL
KPVDHSTIT
GPCGGGREA
KPPGSMGPC
FPWVTTVSD
GHFPWVTTV
AVHFSGIVV
HFSGIVVCI
DDHAGIFNF
NFEEPVTHV
GPFPGDVEA
FPGDVEAIK
APRGERPEL
TVHSRQPQK
SSDWDNLTV
LLPDERCFL
RCFLQSKTK
YLLPDERCF
TFLSVLWQM
DLEQVARAW
KFLNDLEQV
LRLKFLNDL
QTNVDTRQK
FISLSSIQY
SLSSIQYHK
TPGSGVLGRI
QLTCTPGSGK
TPGSGKLGRI
LLLLPPPPLL
TDPSLGVAEL
TNYNSVTMSM
IIVDESYVKY
IVDESYVKYF
YIIVDESYVK
AKSRGTELEK
GTPAATPGAA
TPAATPGAAC
LLQSTAEHLK
KPEDLEHNNV
RLGNSKNGVK
YLHEGLHNGF
LPRCYLHEGL
YRSSSLPRCY
KVVDYLYNKA
SKVVDYLYNK
VVDYLYNKAK
GSMGPCGGGR
FPWVTTVSDL
FNFEEPVTHV
GPFPGDVEAI
APRGERPELL
PAPRGERPEL
TVHSRQPQKK
LTVHSRQPQK
ISLSSIQYHK
SLSSIQYHKM
TPGSGVLGRIL
TPGSGKLGRIL
APSVRDCHDTV
EGPPTHPGMTM
RLLQSTAEHLK
AEHLKNANQQK
YHIQDKGSFEL
KVVDYLYNKAK
KPVDHSTITSW
VPSKPVDHSTI
APRGERPELLT
GPAPRGERPEL
PAPRGERPELL
GEEQFQAL
LPTKEQLV
DYSPPEGF
TPVGHQSV
VAELVKKI
EQQRYSLY
YLPLHELW
LYLPLHEL
TAYQIVLY
FSWDKEKLM
RILLSHFSW
YLVFAGCLM
HLHSKGYLV
LHSKGYLVF
GVLSREFSK
LSREFSKER
NLVLGVLSR
VLGVLSREF
AVDNTLHKV
HMRAVDNTL
RAVDNTLHK
EQNSMKHQL
IRLRKPLHF
LHFETKKSY
AGEEQFQAL
EEKLAGEEQ
SNEDRILNR
PTKEQLVPR
QLVPREVPR
AAAAPAAAA
SPPEGFGGY
RDYSPPEGF
VTPVGHQSV
GVAELVKKI
LYLPLHELW
PEQQRYSLY
RYSLYLPLH
SLYLPLHEL
VSAIRVAAL
DVRDWVSAI
LQYLYTNTV
YLYTNTVDL
FSRGANIMR
IFSRGANIM
NIFSRGANI
RGANIMRGR
NANKKAHPL
VQLTVNANK
DHIDVQQLA
LAYRKEDHI
YAATTGMSY
ETAYQIVLY
TAYQIVLYA
VLYAATTGM
SWDKEKLMER
HLHSKGYLVF
VLSREFSKER
AVDNTLHKVR
RAVDNTLHKV
EEKLAGEEQF
SSNEDRILNR
QLVPREVPRR
YSNLPTKEQL
SVTPVGHQSV
RPLSQSIVEV
KKINGPWFSK
LYLPLHELWK
SLYLPLHELW
YSLYLPLHEL
QYLYTNTVDL
RSGPDLRRPR
IFSRGANIMR
SRGANIMRGR
FETAYQIVLY
RLRKPLHFETK
NETYPIKSPTF
HEKQRRKNETY
KSSNEDRILNR
QYSNLPTKEQL
RYSLYLPLHEL
YSLYLPLHELW
NIFSRGANIMR

## Sheet: Table S6 (Histopathology review
Table S6: Histopathology reviews for N, S, and ES subtyping
Patient.ID	path	tumor.regression
MR01-NKB	N	NA
MR01-NKC	N	NA
MR02-NKA	S	NA
MR02-NKB	N	NA
MR02-NKC	S	NA
MR02-RA	N	10
MR02-RB	N	5
MR02-RC	N	5
MR02-RD	ES	0
MR02-RE	S	5
MR03-NKA	S	NA
MR03-NKB	S	NA
MR03-RA	N	10
MR03-RB	S	0
MR03-RC	ES	0
MR03-RD	S	90
MR03-RE	S	30
MR04-NKA	N	NA
MR04-NKB	N	NA
MR04-RE	N	0
MR05-NKB	N	NA
MR05-RB	NA	NA
MR05-RE	NA	NA
MR06-NKA	S	NA
MR06-RD	S	5
MR07-NKA	N	NA
MR07-NKB	N	NA
MR07-NKC	N	NA
MR07-RA	N	0
MR07-RD	N	0
MR07-RE	N	0
NIVO02-BX	N	60
NIVO03-BX	N	90
NIVO04-BX	N	5
NIVO05-BX	N	10
NIVO06-BX	N	10
NIVO09-BX	N	90
NIVO09-NKA	N	NA
NIVO09-NKB	S	NA
NIVO09-RA	N	5
NIVO09-RB	N	20
NIVO09-RC	S	0
NIVO09-RD	N	0
NIVO09-RE	N	30
NIVO10-BX	N	25
NIVO10-NKA	N	NA
NIVO10-NKB	N	NA
NIVO10-NKC	N	NA
NIVO10-RA	NA	NA
NIVO10-RB	NA	NA
NIVO10-RD	NA	NA
NIVO10-RE	NA	NA
NIVO12-BX	ES	0
NIVO14-BX	S	10
NIVO14-NKA	S	NA
NIVO14-NKB	N	NA
NIVO14-NKC	N	NA
NIVO14-RA	S	10
NIVO14-RC	N	20
NIVO14-RD	S	20
NIVO14-RE	S	10
NIVO15-BX	N	5
NIVO15-NKA	S	NA
NIVO15-NKB	S	NA
NIVO15-NKC	N	NA
NIVO15-RA	N	5
NIVO15-RB	S	0
NIVO15-RC	N	20
NIVO17-BX	N	0
NIVO17-NKA	S	NA
NIVO17-NKB	N	NA
NIVO17-NKC	S	NA
NIVO17-RA	S	NA
NIVO17-RB	S	NA
NIVO17-RC	S	5
NIVO17-RD	S	0
NIVO17-RE	S	0
NIVO19-BX	N	10
NIVO19-NKA	N	NA
NIVO19-NKB	N	NA
NIVO19-NKC	S	NA
NIVO19-RA	N	0
NIVO19-RB	S	5
NIVO19-RC	S	5
NIVO19-RD	N	0
NIVO20-BX	N	30
NIVO20-NKA	N	NA
NIVO20-NKB	N	NA
NIVO20-NKC	N	NA
NIVO20-RA	N	10
NIVO20-RB	N	0
NIVO20-RC	S	15
NIVO20-RD	S	5
NIVO20-RE	ES	0
NIVO21-BX	N	70
NIVO21-NKA	S	NA
NIVO21-RA	N	0
NIVO21-RB	N	0
NIVO21-RC	N	20
NIVO21-RE	S	0
NIVO22-BX	N	20
NIVO23-BX	N	40
NIVO23-RC	S	40
NIVO23-RD	S	40
NIVO8-BX	N	70
SC03-NK	N	NA
SC03-TC	N	5
SC03-TF	N	5
SC03-TN	N	1
SC06-LN	ES	20
SC06-NK	N	NA
SC06-TC	ES	10
SC06-TF	N	1
SC06-TN	S	80
SC08-NK	N	NA
SC08-TC	S	0
SC08-TF	S	0
SC08-TN	S	40
SC09-LNB	N	0
SC10-NK	N	NA
SC10-TC	N	100
SC10-TLAT	N	100
SC10-TMED	N	100
SC14-NK	S	NA
SC14-TC	S	80
SC14-TEM	S	20
SC17-T	NA	NA
